# Supplementary material for: Targeted Proteomics Reveals Inflammatory Pathways that Classify Immune Dysregulation in Common Variable Immunodeficiency
Source: J Clin Immunol. 2020 Nov 15;41(2):362–73. doi: 10.1007/s10875-020-00908-1 (PMC7858548; doi:10.1007/s10875-020-00908-1)
Supplement: Supplementary file 2 — (XLSX 250 kb). [file 10875_2020_908_MOESM2_ESM.xlsx]

## Sheet: Training data
20170954_Nierkens	Olink NPX Manager 0.0.79.0
NPX data
Panel	Olink IMMUNE RESPONSE(v.3201)	Olink IMMUNE RESPONSE(v.3201)	Olink IMMUNE RESPONSE(v.3201)	Olink IMMUNE RESPONSE(v.3201)	Olink IMMUNE RESPONSE(v.3201)	Olink IMMUNE RESPONSE(v.3201)	Olink IMMUNE RESPONSE(v.3201)	Olink IMMUNE RESPONSE(v.3201)	Olink IMMUNE RESPONSE(v.3201)	Olink IMMUNE RESPONSE(v.3201)	Olink IMMUNE RESPONSE(v.3201)	Olink IMMUNE RESPONSE(v.3201)	Olink IMMUNE RESPONSE(v.3201)	Olink IMMUNE RESPONSE(v.3201)	Olink IMMUNE RESPONSE(v.3201)	Olink IMMUNE RESPONSE(v.3201)	Olink IMMUNE RESPONSE(v.3201)	Olink IMMUNE RESPONSE(v.3201)	Olink IMMUNE RESPONSE(v.3201)	Olink IMMUNE RESPONSE(v.3201)	Olink IMMUNE RESPONSE(v.3201)	Olink IMMUNE RESPONSE(v.3201)	Olink IMMUNE RESPONSE(v.3201)	Olink IMMUNE RESPONSE(v.3201)	Olink IMMUNE RESPONSE(v.3201)	Olink IMMUNE RESPONSE(v.3201)	Olink IMMUNE RESPONSE(v.3201)	Olink IMMUNE RESPONSE(v.3201)	Olink IMMUNE RESPONSE(v.3201)	Olink IMMUNE RESPONSE(v.3201)	Olink IMMUNE RESPONSE(v.3201)	Olink IMMUNE RESPONSE(v.3201)	Olink IMMUNE RESPONSE(v.3201)	Olink IMMUNE RESPONSE(v.3201)	Olink IMMUNE RESPONSE(v.3201)	Olink IMMUNE RESPONSE(v.3201)	Olink IMMUNE RESPONSE(v.3201)	Olink IMMUNE RESPONSE(v.3201)	Olink IMMUNE RESPONSE(v.3201)	Olink IMMUNE RESPONSE(v.3201)	Olink IMMUNE RESPONSE(v.3201)	Olink IMMUNE RESPONSE(v.3201)	Olink IMMUNE RESPONSE(v.3201)	Olink IMMUNE RESPONSE(v.3201)	Olink IMMUNE RESPONSE(v.3201)	Olink IMMUNE RESPONSE(v.3201)	Olink IMMUNE RESPONSE(v.3201)	Olink IMMUNE RESPONSE(v.3201)	Olink IMMUNE RESPONSE(v.3201)
Assay	PPP1R9B	GLB1	PSIP1	ZBTB16	IRAK4	TPSAB1	HCLS1	CNTNAP2	CLEC4G	IRF9	EDAR	IL6	DGKZ	CLEC4C	IRAK1	CLEC4A	PRDX1	PRDX3	FGF2	PRDX5	DPP10	TRIM5	DCTN1	ITGA6	CDSN	GALNT3	FXYD5	TRAF2	TRIM21	LILRB4	NTF4	KRT19	ITM2A	HNMT	CCL11	MILR1	EGLN1	NFATC3	LY75	EIF5A	EIF4G1	CD28	PTH1R	BIRC2	HSD11B1	NF2	PLXNA4	SH2B3	FCRL3
Uniprot ID	Q96SB3	P16278	O75475	Q05516	Q9NWZ3	Q15661	P14317	Q9UHC6	Q6UXB4	Q00978	Q9UNE0	P05231	Q13574	Q8WTT0	P51617	Q9UMR7	Q06830	P30048	P09038	P30044	Q8N608	Q9C035	Q14203	P23229	Q15517	Q14435	Q96DB9	Q12933	P19474	Q8NHJ6	P34130	P08727	O43736	P50135	P51671	Q7Z6M3	Q9GZT9	Q12968	O60449	P63241	Q04637	P10747	Q03431	Q13490	P28845	P35240	Q9HCM2	Q9UQQ2	Q96P31
OlinkID	OID00936	OID00937	OID00938	OID00939	OID00940	OID00941	OID00942	OID00943	OID00944	OID00945	OID00946	OID00947	OID00948	OID00949	OID00950	OID00951	OID00952	OID00953	OID00954	OID00955	OID00956	OID00957	OID00958	OID00959	OID00960	OID00961	OID00962	OID00963	OID00964	OID00965	OID00966	OID00967	OID00968	OID00969	OID00970	OID00971	OID00972	OID00973	OID00974	OID00975	OID00976	OID00977	OID00978	OID00979	OID00980	OID00981	OID00982	OID00983	OID00984
CVID01	2.25429	1.63414	2.40868	0.93382	1.90482	3.68138	3.94719	1.99213	3.32988	1.0605	1.62224	2.91065	0.9606	3.99683	0.72603	4.03164	0.74945	-0.21246	0.36974	3.07586	1.17966	0.95513	4.1121	0.05567	4.47297	1.31785	0.433	1.35645	1.17987	2.01018	0.66416	1.44712	2.04141	0.40769	7.26493	2.42814	1.80121	-0.28234	1.52356	0.1914	1.52974	0.86717	2.02675	0.70905	2.13473	-0.51571	4.15162	1.79553	0.27371
CVID02	2.20104	0.38749	2.93631	0.6374	1.90482	3.33697	4.17267	1.70615	3.1079	1.03651	1.59299	1.88569	0.9606	1.97877	0.681	4.04228	1.11388	-0.21246	0.36974	3.36714	0.59094	0.95513	4.1121	0.02219	4.43984	1.33486	0.433	1.70033	0.784	1.89806	0.57239	1.6034	1.90894	0.33255	6.96289	2.01283	2.1857	-0.32108	1.33141	0.1914	1.64912	0.86717	1.71524	0.70905	2.64013	-0.51571	2.54715	1.77398	0.60863
CVID03	2.59566	1.23251	3.20186	0.6374	1.90482	2.80852	3.87974	2.35144	2.35632	1.54669	2.67581	5.00419	0.9606	2.85502	0.96398	3.09918	1.06394	-0.21246	0.36974	5.43073	1.25296	1.13741	4.1121	-0.06332	4.43984	1.31785	0.433	1.94964	0.99968	2.78299	0.59269	1.44712	1.70484	0.33776	6.49268	3.31367	1.94535	0.00195	2.03674	0.1914	2.89039	0.86717	1.5315	0.70905	2.5699	-0.51571	4.87564	1.9115	0.74812
CVID04	2.29161	1.76711	2.52467	0.72058	1.90482	4.45573	4.5398	1.57048	3.47148	1.37064	2.6803	3.17395	0.9606	2.35661	0.6915	4.40859	1.24314	0.2226	0.36974	4.11409	0.70255	1.03574	4.1121	0.40292	4.80867	1.31785	0.433	2.19035	0.9548	2.65546	0.85992	1.56724	1.87063	0.61782	7.24319	2.23078	2.5273	-0.04088	1.62606	0.1914	2.29594	0.86717	1.52561	0.8061	2.26182	-0.51571	4.13863	1.78742	0.69947
CVID05	3.08359	1.76808	3.05808	1.11934	1.90482	4.29199	4.46162	1.45001	3.2749	1.52879	2.27967	3.1964	0.9606	3.1992	1.20927	4.05024	1.4266	-0.21246	0.73256	5.41837	0.72293	1.65468	4.1121	0.25461	4.43984	1.42503	0.49336	2.19907	1.09532	1.91946	0.485	2.42591	1.47414	0.47624	6.8361	1.7029	2.3166	0.50604	2.03927	0.61002	3.00111	0.86717	1.86269	0.74181	1.98939	-0.51571	4.58668	2.47946	0.86118
CVID06	2.28389	0.7157	2.58327	0.6562	1.90482	3.22891	3.77249	1.67692	3.02847	1.00468	2.09775	1.81142	0.9606	3.39231	0.55016	4.03238	1.12124	-0.21246	0.36974	3.28983	0.86144	0.95513	4.1121	0.65091	4.43984	1.31785	0.48941	1.73844	0.66092	1.83772	0.58639	1.44712	1.66963	0.39687	6.82111	1.80146	2.04881	-0.05323	2.02514	0.1914	1.54557	0.86717	1.92988	0.70905	2.62189	-0.51571	3.8494	1.90891	0.21578
CVID07	2.97122	2.03273	2.71161	1.29882	1.96862	3.75605	4.88618	2.35431	3.2222	1.41637	2.59143	2.66214	0.9606	2.68562	0.92903	3.72821	1.12522	-0.21246	0.57659	5.14568	0.95291	1.1228	4.1121	0.35928	4.43984	1.31785	0.433	1.80112	0.76073	2.60223	0.47335	1.52303	1.80947	0.49039	7.48661	1.96875	2.84562	-0.19086	1.81235	0.21415	2.73321	0.86717	1.52561	0.73985	2.32648	-0.51571	5.17389	2.44472	0.37301
CVID08	2.18892	0.24029	2.93797	0.65555	1.90482	2.97382	4.35202	2.02359	2.78422	1.12584	1.75892	1.39823	0.9606	3.02507	0.5047	4.0741	1.12875	-0.21246	0.36974	3.32076	0.58309	0.95513	4.1121	0.01725	4.43984	1.31785	0.433	1.73578	0.66092	2.05857	1.02189	1.44712	1.39322	0.26556	6.53828	2.41459	2.35953	-0.23446	1.88929	0.20096	1.43781	0.86717	1.52561	0.70905	2.13453	-0.51571	2.79394	1.68002	0.82473
CVID09	2.67916	0.92155	3.6943	1.0477	1.90482	3.43536	4.47884	2.27592	2.91259	1.06957	2.38827	4.68901	0.9606	3.46775	0.96099	3.46107	1.75623	-0.21246	0.36974	4.36772	1.36557	0.95513	4.1121	0.12747	4.43984	1.55333	0.55692	2.08722	1.02205	3.00072	2.55153	1.65698	2.00242	0.68914	7.01221	1.83798	2.3302	-0.21398	1.72727	0.1914	2.73305	0.86717	1.88001	0.70905	2.69039	-0.51571	4.54562	2.23871	0.06924
CVID10	1.78285	0.24282	2.82468	0.6374	1.90482	3.04297	3.68898	1.50619	2.94272	1.10255	1.55327	4.26463	0.9606	2.25152	0.38618	3.05188	1.0298	-0.21246	0.36974	3.29573	0.831	0.95513	4.1121	-0.28071	4.43984	1.31785	0.433	1.47959	0.69888	2.93922	0.45142	1.47213	1.65521	0.56431	6.75246	1.81462	1.68203	-0.02874	2.21609	0.1914	1.58354	1.39465	1.52561	0.70905	2.18182	-0.51571	2.93851	1.44039	1.24094
CVID11	1.50854	0.45986	2.86302	0.8031	1.90482	4.19935	2.93243	1.90398	2.86318	0.8263	2.18085	2.22533	0.9606	2.89749	0.74069	4.21811	0.89062	-0.21246	0.36974	3.52492	0.52025	0.95513	4.1121	0.22479	4.52681	1.41928	0.433	1.39672	0.91161	2.49053	1.13952	1.83438	1.88998	0.76409	7.50603	2.17787	1.61033	-0.2785	2.04876	0.1914	1.41283	0.90164	2.0145	0.70905	2.68912	-0.51571	3.97807	1.44039	1.06337
CVID12	2.88644	1.62571	2.78749	0.88572	1.90482	3.12788	4.24559	1.05229	3.30429	1.63629	3.52319	2.49299	0.9606	2.69198	0.94761	4.02603	1.08759	-0.20699	0.50531	5.41393	0.48178	1.43826	4.1121	0.24849	4.666	1.46916	0.433	1.85317	1.18426	2.7855	0.53524	2.88665	1.5445	0.89984	7.97878	2.67273	2.22274	0.51449	2.43376	0.1914	2.75951	0.90914	1.83013	0.70905	2.86829	-0.51571	4.57908	2.50711	0.8037
CVID13	2.72198	0.69269	3.77317	0.6374	1.90482	3.68091	4.807	1.5839	3.23552	1.23839	3.16618	2.42043	0.9606	2.54739	0.82798	2.78522	1.72081	-0.21246	0.36974	4.07829	0.67967	0.95513	4.1121	0.10723	4.43984	1.31785	0.433	2.00558	0.86587	2.82046	0.48457	3.21805	2.09858	0.53844	6.99611	2.1766	2.51242	-0.14626	1.85675	0.1914	2.23411	1.17401	1.52561	0.70905	2.48596	-0.51571	2.6509	1.44039	1.53159
CVID14	2.035	1.05521	3.15841	0.81532	1.90482	2.86422	3.40482	2.3451	3.72918	1.02021	2.41566	3.58485	0.9606	3.61719	0.64641	4.44049	1.03837	-0.21246	0.36974	4.15762	1.43583	0.95513	4.1121	0.83192	4.43984	1.36406	0.433	1.68742	0.8092	2.3304	0.82506	2.68589	2.22472	0.79432	8.03063	2.27822	1.74768	1.17174	2.27431	0.1914	1.70198	0.86717	1.97822	0.72058	2.85463	-0.51571	4.63801	1.68718	0.10673
CVID15	1.43863	0.92295	2.80497	0.6374	1.90482	3.52014	2.7072	1.73865	2.98944	0.78665	2.96464	2.79172	0.9606	3.37659	0.55724	3.75981	0.93243	-0.21246	1.00994	3.31062	0.8883	0.95513	4.1121	0.33411	4.64897	1.31785	0.433	1.56796	0.72957	1.70735	0.61826	3.08537	1.80434	0.48449	7.55447	2.19042	1.4999	-0.05283	2.01924	0.1914	1.31104	0.86717	1.9659	0.70905	2.74679	-0.51571	4.55301	1.44039	0.31594
CVID16	2.37303	1.19872	3.29214	0.6374	1.90482	3.67225	4.44818	3.37795	3.18949	4.03118	1.41898	4.00781	0.9606	3.47752	1.0314	3.9546	1.3695	0.49919	0.36974	3.93137	1.38381	0.95513	4.1121	1.62087	4.43984	2.23515	0.433	1.91561	1.03429	2.94149	5.29018	3.06821	4.15649	0.75028	7.9007	3.58222	2.46733	2.13804	3.14837	0.24471	2.32207	2.87251	2.08336	0.70905	2.62513	-0.51571	3.50439	2.01332	3.75355
CVID17	2.78286	1.32767	3.82667	0.81955	1.90482	3.79816	4.67467	1.78509	3.3668	1.29722	2.10786	2.46286	0.9606	3.10218	0.85976	4.15455	0.95982	-0.21246	0.36974	3.87045	0.78526	0.95513	4.1121	0.14739	4.53956	1.46127	0.433	1.94789	0.87114	2.9425	0.96849	2.37576	2.15626	0.77295	8.00415	2.31511	2.46443	-0.18557	1.95652	0.1914	2.11795	1.23818	1.87417	0.70905	3.02947	-0.51571	4.62183	1.6817	1.85688
CVID18	3.18787	1.56617	3.2337	1.57662	1.90482	3.17515	4.87335	2.58806	3.01269	1.98326	3.02369	3.31466	0.9606	4.22762	1.17601	4.10554	1.20139	-0.21246	0.56194	5.22754	1.828	1.33755	4.1121	0.54153	4.43984	2.37093	0.433	1.88976	0.85218	2.95827	0.61558	1.48452	2.06144	0.97615	8.06272	3.09976	3.00179	0.16476	2.26923	0.1914	2.73846	1.65125	1.80254	0.70905	2.1539	-0.51571	4.36623	2.41614	1.24798
CVID19	2.66591	0.74794	2.96336	0.6374	1.90482	3.14496	4.5949	1.74729	3.05558	1.35314	2.09576	2.70726	0.9606	3.18176	0.62136	3.5428	1.21926	-0.21246	0.36974	3.91746	0.25626	0.95513	4.1121	0.07479	4.43984	1.48623	0.433	1.85583	0.76047	2.80642	0.79452	1.71027	2.71598	0.55945	7.4122	2.64953	2.53158	-0.24725	1.9394	0.1914	1.91111	1.95882	1.7705	0.70905	2.35975	-0.51571	4.04857	1.76229	0.84855
CVID20	2.61219	0.85343	4.25449	0.6374	1.92832	4.30307	4.7812	1.8302	2.90613	1.61546	1.5055	3.34287	0.9606	2.65178	0.73892	3.3263	1.3557	-0.21246	0.36974	4.17803	0.71053	1.05938	4.1121	-0.14046	4.43984	1.36348	0.433	1.98845	0.66092	3.44593	0.77298	2.57224	2.33784	0.60369	6.81385	2.58548	2.84701	0.07813	2.23869	0.1914	2.19033	1.2355	1.72846	0.70905	3.34611	-0.51571	3.0222	1.49376	0.68811
CVID21	2.36299	0.19152	3.70993	0.6374	1.90482	2.00876	4.38668	1.39684	2.31293	1.08374	2.0809	2.13915	0.9606	2.27448	0.40865	3.5801	0.84435	-0.21246	0.36974	3.53013	0.55619	0.95513	4.1121	0.0889	4.43984	1.31785	0.433	1.42309	0.76058	2.56063	0.77122	2.91277	2.26435	0.48444	6.6229	2.31212	2.38739	0.22195	2.14363	0.1914	1.5717	0.88171	1.76904	0.70905	2.71059	-0.51571	3.54911	1.44632	0.17358
CVID22	2.70682	2.11596	3.96481	0.68927	1.90482	3.61583	4.70888	2.54322	3.53102	1.76699	2.60637	2.45826	0.9606	3.33817	0.99305	4.35903	1.41074	-0.21246	0.38558	5.67612	0.97972	1.46376	4.1121	0.4119	4.43984	1.31785	0.433	1.83754	0.83968	2.52525	1.01639	1.79234	1.74798	0.71794	7.8054	2.75536	2.74816	0.29645	2.16777	0.1914	2.60492	1.27207	1.79802	0.70905	2.39951	-0.51571	4.62226	2.14407	1.62019
CVID23	1.65881	1.02279	2.74719	0.6374	1.90482	2.93496	2.81487	2.23933	2.41436	0.87581	2.33388	3.15816	0.9606	3.26459	0.59841	3.73795	1.54221	-0.21246	0.36974	3.22943	1.30948	0.95513	4.1121	0.11821	4.43984	1.31785	0.433	1.52877	0.8654	3.33344	0.57301	2.5361	1.576	0.81545	7.1901	2.39486	1.4999	0.11984	2.01671	0.23263	1.5676	0.86717	1.75775	0.70905	3.10736	-0.51571	2.60509	1.44513	0.06924
CVID24	2.13313	0.92302	2.32763	0.98846	1.90482	3.50784	3.95757	2.12562	2.82461	1.08988	1.96095	2.29232	0.9606	2.85404	0.79418	3.55646	0.74074	-0.21246	0.36974	4.17147	0.83104	0.95513	4.1121	-0.0819	4.76248	1.31785	0.433	1.4964	0.66092	3.21609	0.53209	2.64586	2.32068	0.65635	7.33833	3.24881	1.8156	0.42112	2.2591	0.1914	1.97821	0.9972	2.00693	0.70905	2.79897	-0.51571	4.48903	1.71889	1.25045
CVID25	2.51489	1.32373	2.81226	0.70842	1.90482	3.18178	4.26717	1.77223	3.2014	1.55077	3.54858	3.30525	0.9606	2.97353	0.86576	4.46837	1.31024	-0.1641	0.48755	4.27235	0.95941	1.10625	4.1121	0.45064	4.43984	1.61351	0.60422	2.18231	1.12592	2.90461	0.80812	1.50497	1.82763	0.63171	7.87657	2.72864	1.94478	0.22208	1.8539	0.1914	2.26451	0.86717	2.08158	0.79082	2.7801	-0.51571	5.16213	1.93864	0.6379
CVID26	3.06552	0.99101	3.08518	2.18544	2.3973	3.45556	4.34558	2.47141	2.84719	1.8694	2.56729	4.19611	0.9606	3.29343	0.94907	3.3737	1.39722	-0.21246	0.36974	5.09117	1.1091	1.07182	4.1121	-0.05442	4.43984	1.33245	0.43757	2.29136	1.464	2.98464	0.66633	3.34463	2.20729	0.70678	7.69765	2.90247	2.27214	0.06393	2.60798	0.1914	3.05575	0.91868	1.90743	0.70905	1.89396	-0.51571	3.96305	2.90437	1.72987
CVID27	2.24648	0.55865	3.6367	0.64778	2.03692	3.39241	4.03586	1.31888	2.69589	1.05404	2.08349	3.76669	0.9606	1.99363	0.75638	3.46801	0.88287	-0.21246	0.36974	3.65647	0.77359	0.95513	4.1121	0.06714	4.43984	1.31785	0.6245	1.953	0.74511	2.92208	0.59643	2.49549	1.53904	0.41121	7.96629	2.97332	1.92972	-0.14745	2.06663	0.1914	2.65541	1.01028	1.60645	0.70905	1.87315	-0.51571	3.5855	1.97249	1.51795
CVID28	2.95214	1.52224	3.5799	0.63968	1.90482	2.0113	5.01007	1.83828	3.25974	1.45513	2.25542	3.00016	0.9606	3.44767	0.69833	4.4633	1.57289	-0.21246	0.36974	4.64769	0.87627	0.97404	4.1121	0.23432	4.43984	1.79507	0.433	2.02841	1.15614	3.01738	0.61445	3.18047	2.27691	0.72366	8.11759	3.55596	2.91563	0.07832	1.78602	0.1914	1.89179	1.43445	1.76524	0.70905	2.84743	-0.51571	3.50851	1.79312	1.72475
CVID29	1.9912	1.2423	3.3797	0.6374	1.90482	3.21876	3.49252	1.71283	2.72257	1.23558	1.57712	5.37644	0.9606	1.9404	0.63322	3.29092	1.09107	-0.1782	0.36974	3.03391	1.58546	0.95513	4.1121	0.09219	4.43984	1.53316	0.433	1.7739	0.90534	3.09335	0.55535	2.23577	2.09567	0.83339	7.5462	2.4877	1.51248	0.4038	2.12482	0.1914	1.75164	0.94114	2.08483	0.70905	2.32597	-0.51571	3.63081	1.44039	0.3268
CVID30	2.61217	0.99686	3.70231	0.8382	1.90482	3.89994	4.92004	2.82261	3.67286	1.75155	2.40322	3.80184	0.9606	4.05245	1.11994	3.88594	1.30795	-0.01	0.36974	5.03664	1.54846	1.3274	4.1121	0.44061	4.73292	1.31785	0.66618	2.08638	1.1264	2.78096	1.05412	2.07623	1.60798	0.90106	8.07832	2.20947	2.78401	0.19502	2.31667	0.30137	2.735	1.24385	2.36289	0.75724	2.15261	-0.51571	4.20198	2.28378	1.88268
CVID31	2.54746	1.03583	2.35454	0.7687	1.90482	3.68885	4.44063	1.69961	3.16749	1.30478	3.40203	1.15815	0.9606	3.03028	0.86906	4.49481	1.09195	-0.14132	0.36974	4.34185	1.44708	1.16938	4.1121	0.51108	5.21157	1.52362	0.48253	2.17677	1.35274	2.21861	1.16091	1.95786	2.461	0.77321	7.17451	2.29086	2.67855	0.24488	1.9414	0.28759	2.48497	0.86717	2.02848	0.76031	2.56548	-0.37372	4.97175	1.89705	0.82141
CVID32	3.38233	0.8971	2.93347	1.07041	2.34132	3.8407	5.66894	1.38351	3.46255	1.74216	3.33031	2.1252	0.9606	2.7745	1.21014	4.29007	1.43215	-0.21246	0.36974	5.58762	1.27857	1.29684	4.93662	0.32377	4.43984	1.31785	0.433	2.45102	1.48272	2.17817	0.96392	1.5084	2.30946	0.57196	7.26495	2.91115	3.57247	-0.19866	1.81228	0.22301	3.41827	0.92099	1.61608	0.70905	2.35729	-0.51571	4.73577	2.32675	0.62369
CVID33	3.0374	1.06017	2.2415	0.6374	1.98962	4.11159	5.0975	2.05341	2.86387	1.19592	3.66577	2.17558	0.9606	2.53669	1.01816	4.17778	1.04145	-0.21246	0.36974	4.90272	0.89109	1.11049	4.1121	0.72003	4.43984	1.64274	0.46099	1.98658	1.30154	2.47912	1.04493	1.58338	2.32252	0.65128	6.93659	2.10724	2.811	-0.21061	2.18382	0.1914	2.14219	0.86717	1.83071	0.70905	2.27107	-0.51571	5.14349	1.64861	0.491
CVID34	3.53807	1.85204	3.74233	0.78843	2.03019	3.82069	5.64409	1.24883	3.11937	1.61831	3.73783	1.24045	0.9606	3.00634	1.32718	4.50769	1.15921	0.05567	0.36974	5.58453	0.98574	1.52065	4.9764	0.60408	4.61457	1.34734	0.433	2.76809	1.66873	2.21476	0.79837	1.62497	1.7605	0.57738	7.25266	2.50421	3.76374	-0.20694	2.54832	0.1914	3.10762	0.86717	2.00763	0.78283	2.99485	-0.51571	5.36556	2.27235	0.06924
CVID35	2.8556	1.31906	2.52835	0.75001	1.92805	3.4615	5.00539	1.77184	3.58995	3.10734	3.0272	1.97035	0.9606	3.93649	1.03151	4.19617	0.91204	-0.21246	0.5536	4.84456	0.69164	1.21676	4.1121	0.51877	4.43984	1.31785	0.433	2.20582	1.25011	1.90493	0.7535	1.6775	1.0248	0.5027	7.45896	2.77225	3.0177	-0.22119	2.00433	0.1914	2.77742	0.86717	1.83146	0.70905	2.87681	-0.51571	5.00454	1.84934	0.43669
CVID36	3.24866	0.68803	2.54838	0.7605	1.90482	3.95781	5.47645	1.25882	3.44754	1.38165	1.52388	1.85843	0.9606	3.6404	0.74935	4.1036	1.14133	-0.18255	0.36974	3.90556	0.79459	0.95513	4.1121	0.65715	4.43984	1.31785	0.433	1.99151	0.83283	2.15333	1.0221	2.13861	1.90656	0.54572	7.23073	1.85892	2.96999	-0.02466	2.05742	0.20494	2.37314	0.86717	1.91439	0.70905	2.24213	-0.51571	2.96978	1.65273	0.4298
CVID37	2.68104	0.38782	2.37048	1.24537	1.90482	2.41199	4.30732	1.66265	2.97084	1.21303	1.81615	1.42459	0.9606	2.77011	0.63601	4.25103	1.22988	-0.21246	0.36974	4.00856	0.97186	0.95513	4.1121	0.16956	4.43984	1.31785	0.433	1.5762	1.07319	2.54123	1.25473	1.54403	2.39366	0.55786	7.30134	2.27518	2.35833	0.04175	1.97561	0.1914	1.68183	0.86717	2.2301	0.72464	2.31793	-0.51571	2.93002	1.62572	1.013
CVID38	3.54924	0.89491	3.10595	1.38351	1.90482	3.19158	5.89478	2.14504	3.41339	1.33513	3.05318	1.62592	0.9606	3.40225	0.92271	4.08406	1.34918	-0.21246	0.36974	5.3967	1.16354	0.95513	4.1121	-0.03267	4.43984	1.3894	0.433	2.14072	0.94809	2.40197	0.78661	2.82774	1.70711	0.4907	7.27242	1.73393	3.84564	-0.2825	1.97025	0.1914	2.4349	0.86717	1.97413	0.70905	2.73648	-0.51571	3.14289	2.10852	0.06924
CVID39	3.216	0.47995	1.80225	1.19372	2.39214	3.83063	4.38046	1.52856	2.93732	1.23399	2.7516	2.63358	0.9606	3.58833	1.0894	3.57047	1.46039	0.0151	0.36974	4.56389	1.3033	1.25534	4.1121	0.05025	4.43984	1.53945	0.433	2.24641	0.93244	2.65187	0.67879	2.1426	2.55748	0.41304	6.8718	2.78683	2.41183	-0.13828	1.81365	0.27053	3.58786	0.86717	2.11142	0.70905	3.05165	-0.51571	5.01261	3.15724	0.11902
CVID40	3.08308	2.2592	2.44484	1.37002	1.90482	3.65631	4.93484	1.35238	3.18337	1.54911	2.86839	2.99049	0.9606	2.85488	1.03137	4.59855	2.18885	-0.21246	0.96076	6.40957	1.00811	1.42751	4.1121	0.75707	4.59045	1.31785	0.433	1.89311	1.56804	2.59851	1.15298	4.57512	2.17901	0.63675	7.70292	2.25797	2.65261	-0.01154	1.43898	0.1914	2.4416	0.86717	1.99489	0.70905	2.71692	-0.51571	4.57262	2.27482	0.10244
CVID41	3.06253	3.53904	3.09828	1.17494	2.02399	4.01662	5.30429	1.37668	3.55357	2.38998	4.02345	2.11102	0.9606	3.72635	1.15906	4.14058	1.63198	-0.05508	1.04467	5.80963	0.92727	1.73638	4.1121	1.18183	5.00697	1.52393	0.433	2.3655	2.04166	3.04091	1.14813	1.59356	2.31942	1.02225	7.869	2.67083	2.93639	1.48433	2.1466	0.1914	3.00103	0.96005	1.96976	0.70905	1.85927	-0.51571	5.9411	2.24558	0.07792
CVID42	2.71353	2.18282	2.45088	1.14002	1.90482	3.29498	4.84727	0.98449	3.17876	1.57876	3.0164	1.51046	0.9606	2.97451	1.16753	3.61577	1.44966	-0.18908	0.69017	5.12027	0.94145	1.39024	4.1121	0.66778	4.43984	1.42777	0.60018	2.12739	1.36806	2.24595	0.9904	1.89677	2.58941	0.6315	7.45313	1.89916	2.69269	-0.17602	2.20831	0.26579	2.1821	0.86717	2.18805	0.80813	2.24957	-0.51571	5.18012	1.56376	0.53819
CVID43	3.24874	2.3623	2.22818	0.89432	1.90482	2.94361	4.71726	1.26956	3.00567	1.56879	3.93147	1.67859	0.9606	3.0531	1.33833	2.72261	1.36646	-0.21246	0.36974	5.52049	0.88834	1.69055	4.14824	0.55872	4.43984	1.31785	0.433	1.78439	1.52056	2.36761	0.5968	1.81884	1.90633	0.59406	7.70363	2.39093	2.62098	0.08705	2.16525	0.1914	2.91491	0.86717	1.89391	0.70905	3.1016	-0.51571	5.2928	1.80378	0.88694
CVID44	3.83215	1.37777	2.74112	1.24601	2.11364	3.80376	5.42068	1.32895	3.62975	1.85538	2.84232	2.41045	0.9606	3.32542	1.09265	4.39025	1.24953	-0.21246	0.48812	4.90003	0.55958	1.26761	4.34187	0.87869	4.54123	1.45117	0.433	2.42301	1.54375	2.93812	0.80732	2.00475	1.48219	0.70792	8.50998	2.56532	3.49726	0.0869	1.75742	0.1914	3.00635	0.86717	2.1059	1.06118	2.61217	-0.51571	5.25271	2.91467	0.54285
CVID45	3.19457	2.3835	2.7143	1.11684	1.90482	3.82763	4.86818	1.6332	3.67347	1.63885	3.63109	2.1397	0.9606	2.29967	1.12756	4.39545	1.59653	0.54579	0.66165	5.0989	0.75588	1.09775	4.1121	0.61055	4.43984	1.40324	0.54034	2.21349	1.65426	2.96911	1.2176	1.98779	1.74037	1.14532	8.3764	3.4738	2.6548	1.34506	2.30081	0.1914	2.96624	1.10345	2.30597	0.99097	2.90748	-0.51571	5.60623	2.49138	0.69386
[truncated: 135 more columns]

## Sheet: Testing data immune response
Roos Berbers_Immune Response	Olink NPX Manager 1.1.10.150
NPX data
Panel	Olink IMMUNE RESPONSE(v.3202)
Assay	PPP1R9B	GLB1	PSIP1	ZBTB16	IRAK4	TPSAB1	HCLS1	CNTNAP2	CLEC4G	IRF9	EDAR	IL6	DGKZ	CLEC4C	IRAK1	CLEC4A	PRDX1	PRDX3	FGF2	PRDX5	DPP10	TRIM5	DCTN1	ITGA6	CDSN	GALNT3	FXYD5	TRAF2	TRIM21	LILRB4	NTF4	KRT19	ITM2A	HNMT	CCL11	MILR1	EGLN1	NFATC3	LY75	EIF5A	EIF4G1	CD28	PTH1R	BIRC2	HSD11B1	NF2	PLXNA4	SH2B3	FCRL3
Uniprot ID	Q96SB3	P16278	O75475	Q05516	Q9NWZ3	Q15661	P14317	Q9UHC6	Q6UXB4	Q00978	Q9UNE0	P05231	Q13574	Q8WTT0	P51617	Q9UMR7	Q06830	P30048	P09038	P30044	Q8N608	Q9C035	Q14203	P23229	Q15517	Q14435	Q96DB9	Q12933	P19474	Q8NHJ6	P34130	P08727	O43736	P50135	P51671	Q7Z6M3	Q9GZT9	Q12968	O60449	P63241	Q04637	P10747	Q03431	Q13490	P28845	P35240	Q9HCM2	Q9UQQ2	Q96P31
OlinkID	OID00936	OID00937	OID00938	OID00939	OID00940	OID00941	OID00942	OID00943	OID00944	OID00945	OID00946	OID00947	OID00948	OID00949	OID00950	OID00951	OID00952	OID00953	OID00954	OID00955	OID00956	OID00957	OID00958	OID00959	OID00960	OID00961	OID00962	OID00963	OID00964	OID00965	OID00966	OID00967	OID00968	OID00969	OID00970	OID00971	OID00972	OID00973	OID00974	OID00975	OID00976	OID00977	OID00978	OID00979	OID00980	OID00981	OID00982	OID00983	OID00984
P16-69847	2.26467	2.81574	2.01248	0.81015	0.24282	4.67895	3.60997	1.36124	3.09472	1.62616	2.32543	1.477	-0.08671	4.3076	0.09992	4.19856	1.06407	-0.92798	-0.31272	4.22877	0.91306	0.41993	3.12243	0.86165	3.4015	1.34802	0.41987	2.10719	1.11375	2.77535	0.99934	3.76596	5.03596	8.82742	8.41178	3.6452	1.36495	0.45539	2.67172	-0.16506	2.03285	1.10517	1.60655	-0.04578	2.71318	-2.33908	3.2287	1.31198	1.68424
P16-53708	2.59446	3.31054	4.73144	0.94044	1.66415	4.45781	4.48446	1.42933	2.7463	1.79054	2.4596	4.57635	-0.26355	3.22612	1.23052	3.73058	0.73261	-1.02138	0.45373	4.96065	1.16863	0.72893	3.60212	0.78796	1.86054	1.30624	0.34488	2.51069	0.18597	3.69142	0.51505	3.84241	3.20786	7.96459	8.9306	4.35399	1.56151	0.52245	2.76042	-0.07262	3.07307	1.57191	1.61762	-0.06977	2.37975	-2.36525	3.90049	2.87856	2.72986
P16-60773	2.54577	4.36159	5.08965	1.24164	0.86711	4.29676	4.37466	1.78547	2.71383	1.84215	2.34649	3.1483	-0.45576	4.53869	1.19259	5.08238	1.42303	-0.74815	0.22546	4.73751	1.59186	1.20114	4.54143	1.50141	2.9256	1.25811	0.07711	3.06792	1.06189	3.52573	0.78324	3.52292	4.39353	8.9392	9.13273	3.75444	1.51527	0.61874	2.57841	0.0215	2.87219	1.81806	1.93442	0.20589	3.24418	-2.57743	4.18262	2.93879	1.33386
ID1787	2.27377	1.85	3.61893	0.22202	0.44753	3.78114	4.49348	1.88007	2.42413	1.23315	1.50457	3.39899	-0.16855	3.77813	0.2302	4.60265	0.84134	-0.98378	-0.07098	3.80574	1.94649	0.92528	2.93125	1.02374	2.48347	1.18123	-0.92923	2.3447	-0.17365	3.296	0.61086	4.62964	3.14665	8.87782	8.44029	3.6542	1.69226	0.40406	3.05505	0.03526	2.10201	1.03436	1.85608	-0.22209	2.77661	-1.80952	3.82002	1.19575	2.11149
F9	4.35472	4.52284	4.28643	2.86634	2.1369	4.03138	6.53631	1.26876	3.05771	4.23377	3.76481	3.66934	0.37496	4.64114	2.75645	4.44914	4.10563	-0.03191	3.11023	7.98289	2.2804	5.19907	5.60914	1.50148	2.62205	1.97297	0.56625	3.61541	4.6111	2.62929	0.66039	3.15445	3.42555	8.91764	7.92667	3.7414	4.00399	0.67808	2.38648	1.92179	6.60966	1.35894	1.82013	0.75954	2.91078	0.18026	5.60177	2.11756	1.80218
P16-54669	2.62407	3.31925	4.09619	0.67783	0.77672	4.65266	4.97559	3.3957	3.12762	5.20549	1.67426	4.5712	0.42411	4.87636	1.9421	4.18682	1.26976	0.71012	0.57082	4.63108	2.18739	1.09408	3.30983	3.3748	2.20575	2.71129	0.67624	2.54219	1.40436	3.64988	6.51929	4.41955	6.14914	9.59125	8.67591	4.96161	2.20476	2.99013	3.58555	1.26197	2.62807	3.71658	2.37898	0.13582	3.1425	-1.51347	3.69507	3.59835	4.9849
P16-58653	3.41434	2.80088	3.23321	1.26917	1.4771	4.97139	5.82781	1.91792	2.68199	2.29707	2.93123	2.23498	0.14886	4.05527	1.29785	4.63924	0.98611	-0.95178	0.22773	5.92512	1.77791	1.43689	3.5742	1.73922	3.02432	1.32178	0.59323	2.75651	1.60036	3.63915	0.91129	3.63024	4.28351	8.83371	8.85008	4.23328	3.11097	0.52296	2.48146	-0.31994	2.84614	0.7905	1.59592	0.46624	2.78059	-1.82798	5.02716	3.05741	1.81261
09-840	2.02127	3.30941	2.95228	0.40209	0.42172	5.80432	4.35432	2.17503	3.04654	1.40956	2.01082	2.32019	-0.48107	4.70968	0.91071	4.04003	0.90147	-0.7233	0.01315	4.41566	1.15101	1.00121	3.60225	1.06605	2.74278	1.20787	-0.85418	2.74501	-0.17182	3.16329	0.71507	2.58675	3.14784	8.39895	8.8051	3.38057	1.53577	0.78775	2.57679	0.31666	2.54409	1.38142	2.07028	0.03605	2.64894	-1.65226	3.68647	1.95679	2.25508
P16-70350	2.64087	3.79932	2.11592	1.31033	1.33211	2.97606	4.72409	1.43132	3.29889	1.65649	2.89951	3.08893	-0.24516	4.35965	1.0822	3.99913	1.298	-1.05636	0.34226	5.1877	1.1554	1.21002	3.3467	1.1291	2.98179	0.75805	1.19967	2.67925	1.41845	2.92775	0.99492	2.11787	3.88727	8.96204	7.77185	3.33249	2.0398	0.66981	2.36377	0.20418	2.60381	0.99055	1.26841	0.24323	3.0428	-2.59503	4.74648	2.72927	0.8901
P16-58933	3.39147	4.88163	3.49808	1.7095	2.0446	3.76713	5.5307	2.27493	2.81378	2.60527	3.4822	3.60307	-0.28076	5.11742	1.72522	4.79677	1.17496	-0.66858	-0.33102	6.58705	2.05219	2.97743	3.271	1.93225	2.03771	1.69803	0.99097	2.7027	0.51062	3.2569	1.62401	4.69312	3.49132	8.95422	9.83021	4.28571	2.48931	0.38385	2.69034	-1.48042	3.37695	1.09506	1.69162	0.6105	3.28886	-2.90189	5.82026	3.83512	2.08856
P16-62638	3.11834	3.17971	2.47003	1.02243	0.48373	4.16478	4.95179	1.59177	2.70194	1.52774	2.19072	2.45405	0.32251	3.6015	0.85328	3.82568	1.13615	-1.45622	0.80304	5.10161	1.1825	1.29231	3.81308	1.92691	3.16815	1.40846	-0.08807	2.62644	1.27463	2.97404	0.61015	4.88907	3.92751	9.23248	8.25046	2.87869	2.10845	0.3751	2.40505	0.19502	2.67425	1.2174	1.76955	0.46308	2.65607	-2.33464	4.76058	4.35641	1.55548
F6	3.97395	5.0232	3.60055	2.39307	2.51026	5.10866	4.89399	2.23633	2.43406	2.88898	3.06626	3.35583	-0.12934	4.75997	2.36106	4.04392	2.3188	-0.67706	1.73029	7.62677	1.54754	4.0614	5.33094	1.61486	2.10364	1.02397	0.92169	3.35202	1.82404	2.50618	0.09659	2.85183	2.61662	8.55169	7.5874	3.6875	1.96365	0.70522	2.66636	0.14379	5.25721	1.31665	1.59897	0.51153	2.67059	-1.72875	5.55368	4.01663	1.53658
P16-69846	2.43153	4.22921	3.37305	0.74234	0.58936	3.65878	4.03619	2.90576	2.84988	2.03802	2.54038	2.47026	-0.11596	5.02701	0.86974	3.34857	0.6248	-0.99305	-0.36603	4.21299	1.81446	1.31187	2.99238	1.12278	2.46157	1.88527	-0.27211	2.622	-0.30983	2.59933	0.89053	3.07187	4.53039	8.66248	7.1505	3.84411	1.58616	0.96545	2.73759	0.34	2.24	1.04242	2.76019	-0.05607	2.76848	-1.59751	4.82642	2.30181	1.96239
ID1280	3.23653	2.77626	3.39766	0.86149	0.8975	3.58643	5.21094	1.69192	3.02602	1.41766	2.07611	2.31136	-0.31148	3.91744	1.02294	4.56738	0.93047	-1.01285	-0.00407	4.88538	1.19746	1.02234	3.74892	1.22242	2.72396	1.38212	-0.49625	2.62475	0.38217	3.12351	0.28698	2.92824	3.87655	9.28217	8.38157	3.35767	2.19119	0.66404	2.66943	-0.24518	2.46455	1.14494	2.5929	0.18155	3.18872	-2.38733	3.8734	2.85132	1.016
P16-60201	3.14126	3.53158	3.45272	1.09386	1.26749	4.16371	5.92423	1.6255	3.2241	2.26179	2.85508	2.10355	0.22011	4.92967	1.25208	4.69295	1.19724	-0.65194	0.66445	5.72476	1.32421	1.10475	3.67451	2.31872	2.643	0.91861	0.26693	2.93208	1.54217	2.68862	1.10645	2.54925	3.54728	8.72378	7.89798	3.42099	3.21466	0.3165	2.56685	-0.25331	2.71205	2.44501	4.69991	0.29233	2.97457	-2.41357	4.46635	2.52085	1.66922
P16-60608	2.72345	2.4298	4.54576	0.63638	0.76398	4.43758	5.46722	3.2074	2.47317	2.37519	1.9195	4.17223	-0.21221	3.76726	0.89811	3.75215	1.28714	-0.30061	0.14356	5.65608	1.86965	1.65208	3.20898	0.78324	2.39915	1.93935	0.88018	2.77834	1.12283	4.25011	0.28795	5.86874	3.86306	9.78858	9.79796	3.88387	2.61105	1.82015	3.13888	-0.38342	3.3305	1.90912	1.64474	-0.16106	2.99192	-1.89652	3.71788	1.84547	2.16
P16-62347	2.53103	3.39583	3.70375	2.77693	0.73325	3.34044	3.35865	1.64808	3.66391	1.94769	2.15239	3.58086	0.00475	3.90162	0.54842	4.12724	0.9134	-0.83533	0.60872	4.7868	1.40771	0.49068	2.80399	1.23022	2.9241	0.81554	0.09649	2.002	0.26502	3.87356	0.74655	3.18274	3.62064	9.61059	9.05422	2.89515	1.20062	1.20652	2.48083	0.27398	2.26979	0.85833	1.76983	0.19571	2.81802	-2.26054	4.58526	2.1467	1.11478
CPID 8	3.24345	4.31537	2.54089	1.80047	1.19875	5.34399	5.82493	1.70727	2.99637	2.03058	2.22896	2.59287	0.05309	4.23826	1.99968	5.13038	0.72129	-0.89924	0.95458	5.9029	1.01852	2.07921	3.83092	1.38391	1.93987	0.93938	0.6207	2.83029	1.8549	2.56974	0.66194	3.09476	4.07783	8.43957	7.8006	3.31136	2.80859	0.93963	1.9258	0.61386	2.7872	0.92196	2.33763	0.47963	3.32494	-1.70577	6.42621	1.99372	1.11521
P16-55725	4.25601	3.02175	4.07544	1.16482	1.97714	4.33631	6.35073	1.54602	3.46007	2.79872	1.99489	3.63499	-0.13079	4.99554	1.5399	4.62516	1.21969	-0.68928	0.39676	6.79147	1.52367	1.39188	4.42337	1.3356	2.95185	1.54866	0.10657	3.23487	0.61636	3.81808	1.11108	3.01581	3.44391	9.01701	9.14352	3.6806	3.5244	1.36398	2.28222	1.0364	3.47318	1.82913	4.81389	0.43227	2.34339	-1.56354	3.97196	3.16263	1.73894
ID1564	3.39165	2.91625	4.12184	1.86557	0.85998	3.46066	6.20585	2.02713	2.66401	2.11034	3.00076	2.48012	-0.04467	4.49547	1.8046	4.45494	0.86007	-0.73913	0.50882	5.83184	1.21918	2.52266	4.20841	1.72901	2.41702	0.63505	0.30271	2.90878	1.05168	2.89232	1.28815	2.78493	3.98299	8.59044	7.92163	3.83879	3.0605	0.95712	2.07443	0.54512	3.08459	0.78413	1.9389	0.17969	2.81493	-2.11396	4.72722	3.05132	1.4493
P16-57610	2.8342	3.22239	2.65529	1.49154	0.91142	4.83579	3.89704	1.78091	3.08284	1.44065	3.16772	1.67605	-0.24606	4.80212	0.92129	4.00375	1.73388	-0.52597	0.19495	4.65938	1.92562	1.33012	4.35396	1.34509	2.28666	2.10686	0.42704	2.83502	1.05278	2.92864	0.81858	3.17348	4.07694	7.9936	7.98375	3.45728	1.32823	0.4691	2.22804	0.96043	3.03263	1.29853	2.36518	0.26014	3.59537	-1.0602	4.64746	2.30723	1.15965
F5	3.88308	3.40951	4.55764	2.14488	1.99545	3.75111	5.70891	1.43757	2.46769	4.19881	4.20871	3.35221	-0.143	4.07331	2.24905	3.55558	2.57413	-0.553	1.62507	7.93449	1.32318	4.98558	5.27306	3.80512	2.05776	0.96902	0.02001	3.22083	2.61585	4.12022	2.93959	3.99243	4.07819	9.26387	9.27229	3.24581	2.69688	0.65935	3.05364	0.50171	5.24085	2.92182	1.33964	0.48748	3.23672	-1.74187	4.04368	3.26689	3.58403
P16-62215	2.81867	2.87574	3.81488	1.37978	1.66536	3.62295	4.85327	2.03256	2.83757	1.54272	2.28102	1.57079	0.45267	3.92193	1.20974	4.02075	0.95183	-0.82422	0.83406	5.00821	1.90542	1.39146	3.89544	1.6668	2.93935	0.95781	0.63216	2.72602	1.75259	3.16411	0.78834	3.30833	4.36738	8.13379	8.38319	3.5829	2.15624	1.65864	2.21686	1.31694	2.90486	1.02646	2.24581	0.42816	3.86431	-2.18575	4.80825	3.3005	1.93105
F4	5.00218	4.86629	5.7629	3.00955	3.52515	3.81061	6.67467	2.00426	2.97945	3.98434	3.77396	3.22726	-0.1718	4.8079	2.73256	4.90467	4.32541	0.21882	0.15692	8.24447	1.63293	5.07885	6.2848	1.57369	2.97258	1.44712	0.19714	5.21595	2.95363	2.99954	0.6334	3.90757	3.79465	8.92057	7.84484	4.15395	4.33758	0.71723	2.7489	0.14406	6.80917	1.57102	2.16385	1.00555	3.17515	-0.79231	6.19438	3.98892	2.13134
P16-59335	2.75121	3.32771	3.8976	0.90317	1.30697	4.4182	4.83091	2.35637	3.41424	3.9526	1.8006	3.2914	-0.3484	3.54623	1.56241	4.10631	1.2572	-0.66456	0.1639	5.17509	1.84221	0.51324	3.69311	1.28713	3.05947	1.70367	0.422	2.5922	0.40867	3.90264	0.80499	4.02024	3.62349	9.1405	8.47879	3.55712	1.94034	0.87181	3.11784	0.12212	3.1797	2.38181	1.47838	0.32839	3.21147	-1.82909	4.47983	3.85283	2.42941
ID0364	3.27294	3.58187	3.60776	1.54469	0.51912	5.21885	5.55634	2.35079	2.26579	1.48675	3.3173	2.93042	-0.07178	3.44927	1.57082	4.19932	0.60741	-0.51797	1.20685	5.39003	2.41719	2.2111	3.26852	1.65771	2.93095	0.56652	-0.12706	2.52493	0.42916	3.12567	0.76862	3.17424	2.94706	9.28171	8.65433	3.52093	3.14498	2.27473	2.30944	0.37043	2.7833	0.90006	1.51926	0.40678	3.70306	-1.89134	5.5349	2.27588	1.73325
P16-58934	2.37533	3.25778	4.24449	0.91153	0.93215	3.84342	3.4751	2.45644	2.73069	1.67062	2.19263	3.51648	0.16067	4.48785	1.18692	4.13248	1.03551	-0.87534	0.20808	5.47255	1.25552	1.61234	3.61395	1.23281	3.601	1.18348	0.16766	2.37377	0.56168	3.27437	0.76823	3.86501	3.62319	9.67626	8.26041	3.59787	1.1502	1.20146	2.73252	-0.49647	2.70958	1.47931	1.61391	-0.02735	2.93897	-1.71356	5.24813	2.48038	2.28086
F2	3.6281	3.78949	4.20123	2.42297	1.29862	4.67932	5.00226	1.75691	2.99467	2.86436	3.68703	4.74127	-0.06567	4.23906	2.21177	4.20727	2.84968	-0.77744	0.9293	7.70885	1.41874	5.37912	4.94497	1.10324	2.12373	0.20252	0.72865	3.15068	2.75759	3.08207	0.5611	3.20607	3.20911	9.11872	8.9881	3.23134	2.08763	0.64492	2.16292	0.13763	5.72684	1.69144	1.9843	0.3941	3.27491	-1.76407	4.79877	2.83451	1.93365
P17-61174	2.9297	2.60636	3.88945	0.90059	0.59442	3.88398	4.66938	1.89032	3.09483	1.77124	3.70827	3.86889	-0.50534	4.60074	1.29969	4.15847	1.32538	-0.99322	-0.04291	5.28951	1.81212	1.14213	3.61272	1.18032	2.39618	1.31201	-0.748	2.68564	0.92465	3.41471	0.27926	3.63158	3.2787	8.4838	8.90567	3.46747	2.14557	1.63525	2.64746	0.51896	2.83521	1.46577	1.8862	0.27661	2.87226	-2.06691	2.84308	1.85815	1.83445
HC004	2.01428	2.76336	2.36907	0.58835	0.50052	3.88127	4.19465	1.54294	2.97753	1.65992	1.24078	2.23953	-0.03278	4.71412	0.73914	4.41236	0.99749	-1.55244	-0.11904	4.10827	1.15462	1.20359	3.06067	1.12926	2.30154	0.98021	0.72197	2.29358	1.00944	3.65492	1.01102	2.8042	4.413	8.42112	8.34024	3.42221	1.96036	0.42848	2.27032	0.11853	1.83503	1.0885	1.72874	0.3882	3.63032	-1.5727	3.71652	1.65867	1.74611
P16-57794	2.23917	3.83395	4.9902	0.76862	0.91486	4.53324	3.9848	2.31487	3.23747	1.52069	1.98611	4.48345	-0.35275	5.14578	1.03004	4.16786	0.61017	-1.04571	0.3236	4.51305	1.29783	0.95253	3.17178	1.4693	2.66288	1.08751	0.33206	2.21029	0.45244	3.28234	0.67969	3.03743	3.39817	9.04218	8.00227	3.58311	1.31328	1.07326	2.58825	0.48163	2.3515	1.06918	1.38706	0.3374	2.83265	-1.87462	5.04238	2.50597	2.08062
CPID 11	3.6202	3.10497	3.20706	0.7372	2.11384	3.70811	6.19965	1.61018	3.01146	2.04423	3.36352	2.28645	0.34698	4.74792	1.21419	4.20351	0.69652	1.5451	0.45474	5.19238	1.75663	1.43656	3.84446	1.15521	2.11234	1.64234	0.46456	2.89808	1.61639	3.39491	1.50055	2.41969	3.55896	8.26623	8.52825	4.2514	3.30036	0.86833	2.33784	0.11939	2.55945	1.14111	2.13528	0.28487	3.27551	-1.38819	4.04186	2.75205	1.57352
P16-57088	2.70338	4.39253	2.72062	1.77088	1.12349	4.35324	5.86898	1.55738	3.21993	1.8761	3.73473	1.86736	0.15996	3.64643	1.76417	4.43505	1.12098	-0.83268	0.59987	6.50477	1.5114	1.71342	4.00903	1.8779	2.86159	1.44218	0.51504	3.04702	1.4261	3.52698	0.77951	3.65376	3.88588	9.18514	8.26757	3.76093	3.11756	0.57904	2.63164	0.09662	3.19155	1.0803	1.31782	0.40235	2.83135	-1.6228	5.3376	2.30072	1.56047
ID1511	3.14728	2.89589	4.29558	0.75992	0.81374	3.39047	5.15677	1.672	3.80348	2.43023	3.62656	4.33552	-0.05233	3.24073	1.60775	4.65936	1.11722	-0.8128	1.34693	5.93733	1.26845	1.89134	3.49163	1.00884	2.36353	1.24935	0.33184	2.74782	0.76663	3.75908	0.79149	3.85601	3.24732	8.71194	8.01848	4.2721	2.51002	1.02326	2.97236	0.12702	2.79911	1.80609	1.62429	0.35523	2.74723	-2.32619	4.17954	2.74071	2.51466
P17-66058	4.43991	4.40431	4.13964	3.01203	4.06773	4.07537	7.28556	1.65341	3.60803	2.89701	3.72533	3.97132	0.34703	4.36517	2.82497	4.8443	2.93001	2.00212	1.36116	7.26804	2.57061	2.30307	5.8972	1.64479	2.91578	1.3877	0.45468	3.86138	2.74522	3.56828	0.91507	2.37494	4.80827	8.71185	8.43398	4.12269	3.83835	1.12711	2.43149	-0.27419	5.32703	1.23705	2.1626	0.77366	2.66722	-0.93994	5.41942	4.68938	1.4599
P17-66083	3.4879	3.80154	3.36059	1.38672	1.33941	4.12458	6.04795	1.79141	3.01201	2.28254	3.01681	2.97044	-0.07876	4.27539	1.53635	4.51825	1.35688	-0.5916	1.50944	5.83601	1.63771	2.18721	4.80112	1.75547	2.316	1.5185	0.23374	3.18697	2.09713	3.20197	1.64203	2.79609	4.27943	8.63951	8.77968	3.97848	3.30896	0.52901	2.71644	-0.30007	3.21405	1.22758	1.42821	0.23837	3.51911	-1.8571	5.61357	2.89666	1.08244
P16-68217	2.76621	2.45291	3.93344	1.1767	0.50558	3.82835	4.7574	1.78527	2.77338	1.6384	2.81289	2.81668	-0.29831	5.6306	0.90636	3.85965	0.88313	-0.70316	0.24978	3.83106	1.12303	1.31905	3.04789	0.88865	2.07476	1.97624	0.15038	2.30169	0.03609	4.16822	0.76596	3.24096	3.76975	8.40421	7.80103	3.97494	1.85517	0.69811	2.89544	0.38568	2.17659	1.34463	1.9424	-0.02689	2.34902	-0.83543	2.83775	2.04328	1.78569
ID2195	2.80182	3.71996	3.93899	0.69036	0.34256	4.05622	3.87746	2.35715	3.16979	1.36786	3.34734	3.67997	0.01886	4.11143	0.56485	4.32843	0.94011	-0.92177	0.00964	3.90574	1.64651	0.5223	3.51029	1.66511	2.4066	1.6267	0.81895	2.41187	0.15112	3.1714	1.21829	3.00641	4.39253	9.16566	8.31336	3.73376	1.65138	0.58407	2.9244	0.36992	2.22939	1.75696	1.82957	0.09709	2.88535	-2.04622	5.51907	2.51102	1.95853
P17-54664	3.23155	4.25151	3.83348	1.90201	1.86978	2.62766	5.07778	2.0269	3.20004	2.54094	2.4041	3.67345	0.32301	4.78657	1.50332	4.12806	1.08226	-0.52921	0.06162	5.8033	1.63713	1.5444	3.85437	1.42047	2.04376	1.54021	0.69771	2.04928	0.17487	4.39027	0.70851	3.97952	3.97889	8.59831	7.7799	4.69308	2.35565	1.41373	3.04917	-0.28074	3.15118	1.43315	3.53839	0.20702	3.18054	-1.78107	4.97165	3.67838	1.37275
F8	3.55764	5.37571	4.01995	2.62424	0.33172	3.44057	3.45759	2.26825	2.59617	2.97266	4.53178	3.84295	0.03275	4.03236	2.6396	3.19128	2.86498	-0.6969	1.6151	7.67027	1.84783	4.8608	4.58196	2.23735	2.63456	0.86681	0.20256	2.82154	2.61512	3.036	0.89061	2.32767	3.3025	8.4742	8.4599	3.13261	0.55407	0.97401	2.88753	1.01976	5.62047	1.42614	1.53317	1.13624	3.82149	-1.51381	6.39797	2.16839	1.39585
P17-67584	3.08815	3.46592	2.76353	1.65564	1.45801	3.93687	5.21989	2.31504	3.39236	2.12571	3.66732	2.62408	0.1143	3.56725	1.34724	4.06888	1.54531	-0.34385	1.55269	5.40824	1.75846	1.14864	4.55545	1.44686	3.25393	1.47634	0.49233	3.15083	1.62131	3.11502	1.62428	2.73967	4.51927	8.68624	8.24425	4.24403	2.59376	0.43316	2.87449	0.32324	3.20306	1.25655	1.76359	0.02141	2.69827	-1.95896	5.05618	2.55174	1.56024
P16-59836	3.93036	3.0884	3.82362	1.5404	1.50751	3.97563	6.09788	1.76316	3.46993	2.15061	3.42499	3.48638	0.10228	4.13062	1.50835	4.31914	1.93859	-1.19463	0.44002	5.70945	1.32979	1.86901	3.59639	1.46499	2.86278	-0.00289	0.40983	3.0406	1.58168	3.18129	1.68332	3.30025	4.79948	9.45067	7.83171	3.67266	3.14444	0.94188	2.54789	-0.65658	2.86798	1.65487	1.75173	0.27153	2.38204	-1.29701	4.01384	2.71575	1.20191
P16-61194	4.04954	4.82989	3.57072	3.12736	3.80168	4.72526	5.42032	1.36078	3.10813	2.19185	2.90491	2.46509	-0.09824	3.94329	2.74219	4.61062	1.52951	-0.6867	1.32541	6.28489	1.41722	2.39185	4.8932	1.76877	3.0077	0.54879	0.53238	3.21029	0.51856	3.52656	1.08647	3.77356	4.75736	8.51587	7.72748	3.46518	2.28524	1.0371	3.07778	-0.36381	4.86842	1.22194	1.66337	0.45341	3.12737	-1.31178	5.75	5.95677	1.81525
F12	4.91671	4.67587	4.87729	3.32605	2.82946	4.52714	6.8567	2.17517	3.4586	4.0134	4.14432	3.74496	-0.12974	5.25602	2.915	4.41681	3.3582	-0.19275	2.57299	7.93481	1.51663	4.80201	6.10709	1.69155	2.64829	0.64536	0.42966	4.6123	4.51823	2.54691	0.86596	2.85493	3.0421	10.5625	8.27323	3.81311	4.63408	1.1101	2.64898	-0.34358	6.45024	1.71228	2.04583	0.99463	3.5479	-0.49056	5.22626	3.08613	3.01136
P16-66037	3.46482	3.30627	2.25887	1.40621	1.6747	4.99201	5.43321	1.90313	3.21444	2.42138	3.09515	2.8601	0.11692	4.77461	0.84801	4.18003	1.11137	-0.94909	0.26064	5.60426	1.46224	1.44213	3.89979	1.26689	2.35522	-0.10062	0.56592	2.66406	1.59731	2.87145	1.04049	2.59109	4.09339	7.44398	7.67859	3.87128	2.70966	0.55679	2.63385	-0.36732	2.61384	0.78792	1.576	0.45952	3.29049	-1.65308	3.91514	3.08546	1.23338
HC003	3.38375	3.55842	2.74032	1.14027	1.38074	4.03952	5.22681	1.47537	3.41185	2.08576	2.34816	2.14253	0.38841	4.12661	1.41482	4.56381	1.39562	-1.33921	-0.02028	4.89529	1.56534	1.2475	4.37665	1.65359	3.37783	0.83496	0.21028	2.82323	1.71537	2.82128	0.8346	2.93793	2.29798	8.66075	8.19218	3.78318	2.34958	0.63696	2.82271	0.0539	2.97214	1.22212	1.9639	0.21208	3.05644	-1.37705	5.53288	3.18587	1.44987
P17-55133	3.96483	3.56422	4.17639	3.4097	4.11931	4.74832	6.11738	1.42071	4.07569	2.45042	2.77983	2.38163	0.26607	5.01366	2.63756	4.35218	3.29632	-1.17322	-0.25303	7.10948	1.05596	1.8652	6.71485	1.16097	1.82425	1.85259	0.17982	4.97825	0.50505	2.86337	0.82908	3.25365	3.46481	8.47879	8.90115	3.16803	3.14251	0.77497	2.58736	0.73688	5.9805	0.97364	1.58197	0.62516	3.2355	-1.18701	4.81855	4.38202	1.42893
ID2184	3.02796	3.18784	3.09194	1.35752	0.7316	3.53419	3.72625	1.35501	2.91024	1.07206	1.50765	3.22826	-0.25418	2.34419	0.224	3.969	0.86254	-0.98242	0.08061	3.50224	1.6409	0.52084	3.40339	1.17168	2.40638	0.66714	-0.0692	2.42383	0.20125	3.11608	2.1977	2.63667	3.60636	8.06177	7.75956	2.4052	1.32234	0.65448	1.86079	-0.7125	2.08481	0.79904	1.54076	0.21821	3.473	-2.10592	4.0811	2.50629	1.01992
P16-66516	3.22312	3.43811	2.99862	0.95026	1.2386	3.96981	5.50513	1.48936	3.11376	1.86748	3.18597	2.19882	-0.00584	4.04388	1.395	4.12816	1.26187	-0.57225	-0.3626	5.16903	2.08963	1.6287	3.94845	1.29028	2.50807	2.42406	0.25449	2.29415	1.41448	3.1671	0.50804	2.37714	3.04841	8.12245	7.82002	3.65398	2.5926	0.5466	2.44832	1.20433	2.82769	1.03884	2.12627	0.19764	2.70449	-1.46242	3.61473	2.58608	1.67018
P16-53447	2.75387	2.64986	2.7018	1.47276	0.71607	4.11983	2.67272	2.63769	2.61231	2.33902	2.1259	3.21937	0.12346	4.35702	0.75995	3.29626	0.68484	-1.08845	-0.39125	3.35884	1.52179	1.03986	2.8384	1.0476	2.70096	1.20007	-0.42079	2.20922	-0.42117	3.50842	0.62731	4.34224	3.37895	8.93112	8.22335	3.73214	0.80377	0.86334	2.87009	0.25888	2.00886	1.28352	1.89006	-0.13159	3.01197	-2.21309	3.35857	2.51781	2.76149
P16-60366	2.81858	2.5903	2.60316	0.91708	0.8807	5.19797	5.26392	1.46097	2.92544	1.59352	2.46888	3.10732	-0.73472	4.0002	0.85243	4.30184	0.84217	-1.27388	0.22508	4.84566	1.09291	0.47493	3.40546	1.3506	3.56291	0.42606	0.42562	2.52905	1.1912	3.57981	1.14358	3.94127	3.33429	8.60759	8.75118	3.66781	2.48634	0.37472	2.26541	0.09182	2.39557	1.1577	1.69704	0.12123	2.73529	-2.20804	3.74814	2.19787	1.92714
F14	4.73189	4.78821	2.84988	2.82554	3.79358	4.03388	5.83329	2.15805	2.53471	2.98738	4.02222	2.1672	0.11913	5.49393	2.94708	4.53661	3.45946	-0.75189	1.93722	7.64708	1.45959	2.79535	5.80691	1.66697	2.26071	1.05492	0.77983	4.32197	2.67445	3.46432	0.89799	4.52651	3.8866	9.40535	8.09236	3.6641	2.71757	1.8512	2.51673	0.08425	5.22517	1.10591	1.71476	0.64944	2.99078	-0.83907	5.95019	5.9657	2.01224
P16-64058	3.31671	3.18864	3.54202	0.84638	0.7561	3.20722	5.06154	1.81975	3.23953	1.50443	2.55914	1.96857	0.15247	3.57293	1.15776	4.36007	1.40423	-0.52979	0.11641	5.51996	1.15732	1.44658	3.62575	1.34854	2.75429	1.38473	0.19147	2.76522	0.17947	3.4045	0.48611	4.11452	4.07201	9.10698	8.09289	3.12675	2.11403	0.79311	2.24128	-0.2927	2.48529	1.03803	4.88339	0.25948	2.79076	-1.76493	5.03565	3.23235	1.06244
HC006	3.51075	3.62595	2.75311	1.60301	0.54772	4.36039	5.06866	1.65596	3.14667	3.12781	4.38948	2.83028	-0.04795	4.63001	2.29947	4.60021	1.8458	-1.03195	-0.15898	6.63124	1.00193	3.72083	4.35828	1.64767	3.4532	1.64954	0.73045	2.66266	1.87698	3.0491	1.60978	3.54103	4.10446	9.23299	8.78701	2.94408	2.49054	0.75689	2.33611	0.19229	4.28207	1.13879	1.83943	0.76014	2.73796	-2.14923	6.09843	2.4671	1.82547
P16-64045	3.71368	4.46744	4.21773	1.2752	2.0836	4.62112	5.76004	1.63399	3.32202	1.96107	3.83787	2.89047	-0.37352	4.10525	1.98683	4.14489	1.04249	-0.90164	-0.14226	6.01656	1.4072	1.94045	4.40697	2.22336	1.95531	1.07298	-0.02037	3.48588	0.05496	2.74763	1.18741	3.0408	2.98983	8.42293	7.99587	3.44585	3.08834	0.69124	2.87098	-0.14884	3.50429	0.87428	2.61752	0.31544	3.46367	-1.66336	5.8983	3.50606	1.2726
F15	2.84168	4.25495	4.92868	0.74935	0.48077	3.15132	5.00364	2.02046	3.2323	2.57132	1.69563	5.01885	-0.06689	4.29905	1.77515	4.01447	1.3401	-0.04638	1.53166	5.94931	1.68604	1.95588	3.41307	1.22596	2.65467	1.43932	-0.06516	2.88062	0.50896	3.81338	0.84942	2.31546	4.46297	9.90139	6.45081	4.83579	2.08776	1.58886	3.49943	0.7237	3.30846	2.66593	1.60478	0.13163	2.49711	-2.75987	5.33541	3.99894	3.35166
P17-66080	3.16658	4.30272	3.01783	0.87006	1.40838	4.49912	5.71191	2.08581	3.64955	4.51535	3.54607	2.57623	-0.21432	5.44836	2.28976	4.52543	0.82924	-0.73981	1.0846	5.73243	1.44436	1.25523	3.65456	1.71619	2.62343	1.33723	0.54396	2.9887	1.46899	2.92135	0.9877	3.14214	2.80298	8.78952	8.42054	4.29756	2.93281	0.44395	2.71368	-0.44846	2.84325	0.92459	1.41884	0.18978	3.53771	-1.61397	5.14435	2.28673	1.56702
F3	4.65418	4.38288	5.5937	2.49382	3.33395	4.45403	6.86078	2.13615	2.28894	4.62543	4.48456	5.05679	0.17948	4.70575	2.70796	4.85852	4.19289	-0.49109	2.22984	8.26405	1.73783	5.47493	6.68388	1.75337	2.12761	1.5929	0.74131	4.8783	3.57506	2.7529	0.89791	3.914	3.40706	9.21723	8.55538	3.87108	4.51417	0.8536	3.24506	0.60984	6.60865	1.73316	1.95815	1.17577	2.86907	-1.5064	5.34956	3.32901	2.48704
P16-57803	3.62992	3.25073	4.08749	0.72296	0.78071	3.89586	6.04041	1.13697	3.1775	1.74428	2.5984	2.01657	-0.18722	4.40098	1.18369	4.51654	0.73656	-1.06845	0.12635	5.28217	1.40083	0.89003	3.82417	1.6537	3.41703	1.42076	0.10362	2.68935	0.64613	3.32399	1.08269	4.25374	3.85726	9.09737	8.32397	2.99536	3.20596	0.66825	1.98948	-0.19201	2.52168	1.90207	2.1277	0.37433	3.05033	-2.00799	4.86379	2.55508	1.11389
ID0286-A	2.84378	2.66573	2.01145	1.09159	1.1183	4.28221	4.67426	1.93828	3.15751	1.98812	1.1367	2.68852	-0.27763	3.8098	0.79337	4.40899	1.00075	-0.92747	-0.30132	3.71089	2.39148	0.8908	2.75988	1.60804	3.01476	1.77646	0.01822	2.17135	1.43224	2.85884	1.13166	2.73647	3.98244	8.11162	7.75208	3.05968	1.95921	0.36609	2.46708	1.07581	2.34236	1.00742	1.69246	0.28751	3.53858	-0.91698	4.11108	1.53426	1.35346
P16-71521	2.47212	2.69912	2.96187	0.9481	0.56119	4.04466	4.95258	1.14646	3.32596	1.48902	1.81381	2.29382	-0.43121	3.85997	0.65369	4.18352	1.0677	-1.04667	-0.29446	4.72232	1.30332	0.61282	3.5016	0.89567	2.89211	1.40276	-1.70944	2.45024	1.46716	3.14736	0.44664	3.56191	3.42916	8.68992	8.00538	2.90976	2.41171	0.92895	2.39276	-0.07957	2.50752	0.79293	1.71193	0.26726	2.73582	-2.1386	3.19087	2.13286	0.83545
CPID 1	3.22211	3.34179	4.78579	0.78807	1.06198	4.41081	5.92956	1.60037	3.23022	2.52539	2.51028	3.76071	0.04994	3.62164	1.62115	4.58029	1.87504	-0.7582	1.09376	5.57433	1.50267	1.83598	4.00395	1.55719	2.73354	0.60237	0.68649	3.11287	1.44547	3.14642	0.94066	4.04305	2.94105	9.13492	7.95898	3.77635	3.05697	1.20408	2.6296	0.28409	2.89397	1.17293	1.69606	0.55423	2.26419	-1.38808	5.26986	2.44242	1.59271
P17-60757	3.26411	3.37299	5.31716	1.6054	1.5469	4.60156	5.532	2.76544	2.66126	2.15081	2.1082	4.66398	-0.0676	4.81712	1.23155	4.27398	1.90284	-0.73725	0.37787	5.64535	2.25871	1.3428	4.24744	1.45246	2.95039	0.7833	0.12891	3.04371	0.41804	4.30221	1.03747	3.05316	4.12033	9.62304	9.01611	4.11928	2.60611	1.07666	2.97655	0.71561	3.29867	1.60113	1.56654	0.09687	3.67455	-1.43141	3.93853	2.26114	2.73787
P16-60455	3.56648	3.82939	4.45017	1.02731	0.90714	4.70503	5.45145	2.00717	3.32196	2.04072	2.75465	2.45833	-0.08886	4.76736	1.47124	3.9612	1.84869	-0.63614	0.74751	4.98709	1.08439	1.40452	3.91703	1.44031	2.69463	1.5679	0.37236	3.01395	0.41279	3.44428	-0.05978	5.37116	3.5021	8.44867	8.71755	3.85372	2.57117	0.46315	2.33194	0.42953	3.26724	1.98516	1.38199	0.31836	2.68123	-1.79077	4.83157	3.3512	2.09585
ID2196	2.6237	2.6365	3.30329	1.05926	0.67808	4.25733	3.76349	2.10401	2.83695	1.36994	1.4066	4.06179	-0.35029	4.70403	0.51817	3.72575	1.20398	-0.98167	-0.3333	3.74622	1.39083	0.76413	2.69933	0.91516	2.34323	1.07339	0.22275	2.26992	-0.19833	3.35183	0.46247	3.22287	3.87003	9.70691	7.95626	3.37412	1.47473	1.99233	2.8505	-0.20696	2.75438	1.05617	1.75315	0.11497	2.4526	-2.01085	3.29862	1.40601	3.54432
F1	4.88554	5.06611	4.8186	2.29522	2.61445	5.02838	6.71838	2.06163	3.74998	4.1992	4.1148	3.0179	0.09482	6.06497	2.85507	4.77558	3.31683	-0.71408	2.5476	8.16607	1.72337	5.43429	5.83015	1.84858	2.60982	1.51326	0.36018	3.96587	3.90599	3.16228	0.6483	3.95732	3.46181	9.31217	8.66223	4.17427	4.95437	0.65952	3.33687	0.30992	6.33861	2.11893	1.84607	0.95377	2.8355	-1.66714	5.4824	2.8414	2.40759
P16-63827	2.70216	3.32614	3.84745	0.64503	0.8112	3.8911	4.81615	1.63189	2.93268	3.83683	2.35434	4.16031	0.17628	4.59121	1.02685	3.80193	0.7138	-1.26939	0.26917	5.53934	0.88881	0.99684	3.19684	2.48003	1.87599	2.69143	-0.12515	2.10968	0.50786	3.8294	1.68952	4.3537	4.69566	8.70455	8.33445	3.9589	2.06612	0.51896	2.60988	-0.49324	2.4898	3.11469	1.98163	-0.01141	2.599	-2.46052	3.88754	2.87355	2.26192
ID2159	2.57662	2.9415	3.79634	0.60328	0.47475	5.081	4.3634	1.68307	3.61879	1.14223	2.99336	4.2018	-0.06459	3.41717	1.05909	4.77082	0.76034	-1.07728	0.19874	4.70083	1.01833	1.13832	3.58669	1.33791	1.79635	0.96171	0.36919	2.74598	0.26788	3.40661	0.73808	2.19577	3.41248	9.68985	8.35828	3.51504	1.90454	1.21781	2.50036	0.29214	2.35882	1.34282	1.92641	-0.22626	3.29845	-1.81014	4.82247	2.14805	1.4833
P16-71016	2.82086	4.68782	3.56729	0.33503	-0.08222	3.86322	4.1048	2.10179	3.16725	2.13095	3.55706	2.29485	-0.04712	4.58112	1.27804	4.56269	1.0164	-1.205	0.64341	5.11883	1.19901	1.13181	3.8018	1.86298	2.62092	1.412	-0.60089	2.74625	0.42901	3.48122	1.14884	3.98451	3.97491	8.97503	7.39093	4.05504	1.68572	0.6628	2.66364	0.51177	2.8796	1.196	2.34732	0.16716	2.74435	-1.71916	5.09367	2.42157	1.00192
F16	4.18319	4.52603	3.82333	1.72961	1.91155	3.43678	5.84511	1.16627	3.23385	2.88636	3.61003	2.72596	0.29716	4.82051	2.29756	4.33824	2.48795	-0.65855	1.36018	7.2222	1.31389	3.687	5.29229	1.65567	2.79046	1.38404	0.40366	3.5475	1.63612	2.75658	-0.00174	2.85139	3.31166	8.85601	7.69276	2.95051	3.12679	0.75277	2.62109	0.65478	4.58814	0.97083	3.34517	0.37958	2.75785	-2.27743	6.56778	2.70187	1.06877
P17-57556	3.2799	4.14088	5.27303	1.35319	1.83224	5.19509	5.34984	1.34711	3.1276	2.07756	3.5315	4.72404	0.04487	5.37059	1.92056	4.50684	1.0227	-0.94934	1.02732	5.95608	1.49005	2.01073	3.91892	2.08417	2.60586	0.69016	-0.71622	2.78869	0.27544	4.03157	0.08719	3.69908	3.40258	9.52343	8.99098	3.46536	2.63096	1.12673	2.42729	0.20324	3.46174	1.59197	1.45596	0.4243	2.96777	-1.62034	5.58687	3.3952	1.43678
HC005	2.89067	2.51326	2.39	0.92537	0.46747	4.39871	4.58446	1.66476	3.00146	1.94438	3.09252	1.45086	-0.548	4.47651	1.35823	4.0849	1.0285	-1.37146	-0.42042	5.75945	0.97086	2.21141	3.23732	1.12252	3.07841	1.25118	0.58987	2.16208	1.37145	3.07988	1.36828	3.79263	4.31787	8.85849	8.89462	3.03649	2.21217	0.46469	2.0601	-0.73355	2.93795	1.12428	2.10408	0.09156	2.79645	-2.32815	4.14185	2.42749	1.80387
P16-67699	2.96077	3.28728	2.39865	1.06668	0.48391	3.64983	5.36332	1.20827	3.53571	1.51392	2.31969	2.35137	-0.16315	4.2186	1.28726	4.02485	0.5909	-1.1925	-0.44614	5.25595	1.10393	1.08793	3.27391	0.87977	2.4399	-0.43525	-0.11398	2.5315	1.05084	3.25945	0.11223	1.85821	3.72089	8.25306	7.81277	3.60895	2.56683	0.50107	2.58047	-0.12118	2.41769	0.90339	1.73072	-0.0671	2.85775	-2.27674	4.29215	3.00355	1.41982
ID1419	2.10486	2.7363	4.38577	0.37324	0.26428	3.435	3.86661	1.69282	2.36624	1.43316	2.90254	2.60779	-0.2691	5.31622	0.32178	4.27892	0.35014	-0.8073	0.11379	3.03036	1.32711	0.75029	2.47136	1.46135	2.4348	1.40389	-0.54157	1.88227	-0.3065	2.8106	0.28653	2.93234	3.23731	8.04345	7.73174	4.47619	1.58521	0.53844	2.71588	-0.1472	1.55168	1.38596	1.7233	0.06495	2.09281	-2.49189	4.0935	1.92303	1.38702
P16-66468	3.45933	2.36876	2.72227	0.97718	1.08985	3.84416	5.63101	2.05718	3.16909	2.54006	2.24822	1.32722	-0.25201	2.82265	0.90051	4.55272	0.85503	-1.11242	-0.70798	5.3601	1.35004	0.62598	4.1289	0.82326	2.39151	1.04259	-0.60294	2.76911	1.24618	2.757	0.54816	4.62573	3.40139	9.04043	7.87626	3.25142	2.7461	0.97304	2.72184	-0.45751	2.43901	0.99752	1.66225	0.00324	2.6828	-2.13756	3.06869	1.29255	1.22139
P17-66079	3.04905	3.10103	2.34024	0.65632	0.90112	4.93549	5.51207	2.23304	2.73502	1.70915	3.92067	2.59041	-0.71285	3.71225	1.60792	4.18413	0.55891	-1.21643	0.3454	5.33037	1.42615	1.45683	3.69322	1.80205	2.37677	1.20772	0.10079	2.45184	0.36903	3.11658	0.96313	2.64761	4.12222	8.74518	7.67373	3.10127	2.50616	0.5137	2.59179	0.06829	2.32024	0.96939	1.6767	0.36548	2.76271	-2.60848	5.09629	1.69354	1.51399
P17-54182	3.16841	3.20906	3.99558	1.34532	0.66261	3.7596	5.12624	1.61633	2.86323	2.10355	3.51713	3.88255	-0.30094	4.31404	1.01537	3.99102	1.13065	-1.08752	0.48208	4.93843	1.14064	1.57385	3.54758	1.34359	2.42261	0.68317	0.31009	2.87901	0.08998	3.5429	0.60247	2.64038	3.46095	8.7225	8.43579	3.43642	2.25727	0.77125	2.24688	0.52209	2.63379	1.19055	1.91351	-0.19032	3.13159	-2.55229	4.08811	2.74145	0.91977
P16-64248	2.7183	2.75637	3.35704	0.60139	0.91367	4.22694	5.22885	1.81854	2.99805	1.74349	1.61503	3.47771	0.01722	4.39429	0.89926	3.60616	1.23765	-0.77765	-0.23247	5.19393	1.16046	0.86072	3.16054	0.58292	2.08372	1.2858	0.29748	2.4898	-0.08832	3.72957	0.35435	2.9447	4.43793	8.71002	8.27088	3.0759	2.4505	0.66587	2.77833	0.01906	2.24096	1.10622	1.42584	0.14414	2.60517	-1.78321	2.74814	1.82776	1.27478
P16-62697	2.7559	4.26403	3.06401	1.04072	0.88237	4.90672	5.12692	2.3295	2.76838	1.69919	3.3366	2.83059	-0.23663	3.72509	0.95327	3.86586	0.62733	-1.13368	-0.10615	6.37224	1.74396	1.48626	2.9904	1.69971	1.76478	1.75244	0.20426	2.446	0.1259	2.92642	0.67686	3.41506	3.41109	8.9724	9.46509	3.91152	2.24581	0.48096	2.81584	0.9252	2.4757	1.06425	2.17245	0.31187	3.0471	-2.0717	4.51425	2.99136	1.65425
F11	4.3025	5.1379	3.55939	4.52998	1.68723	3.96656	6.21168	2.3642	3.32643	3.65074	4.22359	2.20515	0.02745	6.0834	2.64293	4.64529	2.81591	-0.50594	2.00758	8.22649	1.37591	5.08541	6.18004	2.29689	3.05878	1.40448	0.79303	4.20459	4.28951	3.09809	0.60561	2.96088	3.48594	9.47762	7.50464	4.4786	3.28893	0.86386	3.2725	0.15561	6.44286	2.29694	2.02151	0.71592	3.79762	-1.08061	4.91154	2.28696	2.47316
P17-51135	2.05618	3.47218	4.02493	0.7861	0.30817	4.65193	4.03455	1.95115	2.53383	1.92492	3.72989	5.57839	0.07823	3.57389	1.04765	4.02747	1.29954	-1.3946	0.1752	5.55619	1.33329	1.78208	3.27472	1.09222	2.61108	0.54911	0.2725	2.42729	0.13203	3.27545	0.51406	2.9174	3.24157	8.59198	7.58676	3.86378	1.66179	0.57141	2.74296	0.30224	2.7451	1.45151	1.8043	-0.03504	2.96484	-2.12904	3.75309	2.16684	1.18419
F13	3.15685	5.0677	3.47638	2.20852	1.16897	4.91616	3.62604	1.63667	2.81167	2.91728	4.73574	3.32678	0.3082	4.25934	2.4836	4.53239	2.28892	-0.07759	1.92223	7.88891	2.62217	4.96401	4.55242	2.03492	2.24792	1.32259	0.5068	2.9166	2.87318	3.09126	0.59031	3.77216	4.0287	9.02895	8.52014	3.3464	0.86186	0.60696	2.51404	2.32696	5.94993	1.25649	1.74644	0.55926	3.31921	-0.00339	5.68148	1.79616	1.4357
P17-66085	3.342	5.08435	2.89769	1.47924	1.37878	5.72968	5.41513	2.03719	3.29099	1.84131	4.61217	2.28245	1.98079	4.60679	1.94251	4.54883	1.12549	-0.80491	0.63949	6.22703	2.04258	2.893	4.72242	1.93735	3.03783	1.72706	0.87179	3.20993	1.74191	3.38966	1.4641	4.57057	4.19427	9.58806	9.0238	4.05909	2.43376	0.44863	2.71724	1.32518	3.17414	1.15814	1.72844	0.29392	3.46059	-2.14098	5.49034	2.46083	1.44342
P16-65912	3.37571	3.99203	2.85201	1.50462	1.77082	4.7592	5.47698	1.70065	3.14913	2.27475	3.00351	2.91117	-0.31061	4.54649	1.58681	4.30154	1.48204	-0.82266	0.92146	6.05543	1.30226	1.9039	4.30444	1.66836	2.49378	1.49225	-0.04973	2.99976	1.59559	2.6178	1.04777	2.93235	3.20153	8.39073	7.66524	3.15367	2.66711	0.44206	2.51052	-0.746	3.34459	1.21674	1.49559	0.24805	2.57267	-1.54124	4.85346	3.11716	1.01041
P17-66081	3.06758	4.3905	2.39464	0.87581	0.93267	5.01851	5.05569	2.13418	3.07814	1.86837	3.86606	1.76812	-0.13307	4.50745	1.23649	4.41631	0.78199	-0.85058	0.61563	5.70546	1.48014	1.55532	3.84438	1.71043	2.55897	1.28462	-0.35507	2.09978	1.41543	2.56972	0.67366	3.10867	2.95216	8.3457	8.61662	3.7353	2.06215	0.82191	2.98377	-0.69507	2.3679	1.2286	1.78464	0.18608	3.30488	-1.55513	5.27231	2.28559	1.14287
F7	2.45903	3.31653	1.87614	1.00279	2.60705	4.38127	4.40041	1.564	3.0306	1.80864	2.16867	3.6709	-0.13524	3.77623	1.37669	3.80228	1.93648	-0.94936	0.30088	5.05807	1.01597	0.93743	4.377	0.91643	2.29196	2.0763	0.09194	2.68369	1.40344	4.73152	1.46074	3.72201	4.00541	8.89672	8.3091	4.22846	1.38496	0.53956	3.11545	-0.07879	4.03308	2.80879	1.67719	-0.05301	2.88853	-1.58536	4.15272	3.71566	4.0573
P17-52494	4.26954	2.5093	5.73885	0.68354	1.25363	4.6957	6.7867	3.0057	2.90321	2.56876	2.66597	4.20221	0.30919	4.67937	1.52151	4.37812	1.48366	0.16371	0.40191	6.47719	3.15064	1.00113	4.09106	0.85799	1.99332	1.6302	0.3132	3.04727	0.54709	3.11883	0.78728	3.48256	2.89493	8.61255	8.13982	3.99062	4.02739	0.72424	2.96232	0.43851	3.60893	1.45509	1.93659	0.76013	3.12662	-1.39034	3.53133	2.43705	2.54682
P16-66944	3.98661	4.3969	4.75079	1.52466	2.91751	3.92547	5.45564	2.3324	3.5193	2.17386	3.80038	3.04278	0.09117	4.30186	2.44572	4.94451	2.28179	-0.60933	1.65375	6.60034	2.0438	2.45243	5.32332	2.16559	3.56083	1.56679	0.72569	4.37829	1.4547	3.32482	0.75547	5.04371	4.01297	9.17636	8.72576	5.03835	2.48285	1.23511	3.3636	0.14162	5.20747	1.61528	2.21061	0.69347	2.99635	-1.17425	6.20794	4.03079	1.10916
LOD	0.95728	0.92709	0.63622	0.05024	0.98863	0.06002	0.35981	0.56854	0.9089	0.69662	1.08837	0.64039	0.14977	0.13615	-0.67149	0.50863	0.19545	-0.48069	-0.1515	0.44033	0.03044	0.13895	0.31446	0.17509	1.01534	0.80944	-0.28342	0.8075	-0.14622	0.45407	-0.10693	0.92846	0.21436	0.25982	0.77291	0.87923	0.77031	0.16111	1.24228	0.40811	0.45771	1.27161	0.55469	0.18613	0.62288	-1.37176	0.6934	1.05342	0.74169
Missing Data freq.	0	0	0	0	0.48889	0	0	0	0	0	0	0	0.78889	0	0	0	0	0.87778	0.15556	0	0	0	0	0	0	0.18889	0.13333	0	0.06667	0	0	0	0	0	0	0	0.01111	0	0	0.72222	0	0.56667	0	0.33333	0	0.84444	0	0	0
[truncated: 43 more columns]

## Sheet: Testing data inflammation
Roos berbers	Olink NPX Manager 1.1.10.150
NPX data
Panel	Olink INFLAMMATION(v.3021)
Assay	IL8	VEGFA	CD8A	MCP-3	GDNF	CDCP1	CD244	IL7	OPG	LAP TGF-beta-1	uPA	IL6	IL-17C	MCP-1	IL-17A	CXCL11	AXIN1	TRAIL	IL-20RA	CXCL9	CST5	IL-2RB	IL-1 alpha	OSM	IL2	CXCL1	TSLP	CCL4	CD6	SCF	IL18	SLAMF1	TGF-alpha	MCP-4	CCL11	TNFSF14	FGF-23	IL-10RA	FGF-5	MMP-1	LIF-R	FGF-21	CCL19	IL-15RA	IL-10RB	IL-22 RA1	IL-18R1	PD-L1	Beta-NGF
Uniprot ID	P10145	P15692	P01732	P80098	P39905	Q9H5V8	Q9BZW8	P13232	O00300	P01137	P00749	P05231	Q9P0M4	P13500	Q16552	O14625	O15169	P50591	Q9UHF4	Q07325	P28325	P14784	P01583	P13725	P60568	P09341	Q969D9	P13236	P30203	P21583	Q14116	Q13291	P01135	Q99616	P51671	O43557	Q9GZV9	Q13651	P12034	P03956	P42702	Q9NSA1	Q99731	Q13261	Q08334	Q8N6P7	Q13478	Q9NZQ7	P01138
OlinkID	OID00471	OID00472	OID05124	OID00474	OID00475	OID00476	OID00477	OID00478	OID00479	OID00480	OID00481	OID00482	OID00483	OID00484	OID00485	OID00486	OID00487	OID00488	OID00489	OID00490	OID00491	OID00492	OID00493	OID00494	OID00495	OID00496	OID00497	OID00498	OID00499	OID00500	OID00501	OID00502	OID00503	OID00504	OID00505	OID00506	OID00507	OID00508	OID00509	OID00510	OID00511	OID00512	OID00513	OID00514	OID00515	OID00516	OID00517	OID00518	OID00519
P16-69847	5.90642	10.2496	9.92586	0.94847	1.09627	2.79511	6.40751	3.65516	9.52873	6.8632	9.78964	1.59369	1.66688	12.0441	1.18228	6.25544	0.81545	7.97396	0.6915	5.50057	4.53754	0.85497	-1.27981	4.62332	0.13134	8.19026	0.6593	6.01107	4.59133	8.69335	8.20433	0.68011	3.67875	13.1914	6.80197	4.17203	0.92181	0.7612	0.6209	9.40502	3.24692	2.76459	7.57157	1.20017	5.23125	1.50832	8.41928	6.08715	0.59268
P16-53708	7.248	10.5502	10.6273	2.22007	0.33314	3.11145	7.17662	3.93637	9.77939	6.72457	9.47705	4.80462	2.39853	11.3639	5.87891	7.94053	1.85512	7.92151	-0.16031	8.63264	4.76754	0.45651	-2.07352	6.4667	-0.27438	9.0426	-0.48831	6.30185	5.95609	8.05419	8.89828	0.88077	4.3487	12.8739	7.28075	5.01752	1.0697	0.3309	0.42178	11.5921	3.29095	3.71066	9.75388	1.42116	5.26878	0.88525	8.48347	6.22329	0.53789
P16-60773	6.69936	10.1881	10.3911	2.55527	1.31921	3.23761	6.92208	4.91176	9.36492	7.77515	9.67742	3.53527	1.51107	12.4413	3.01401	8.04945	1.7283	8.167	0.45246	7.67264	5.00435	0.41105	-1.86475	5.0569	0.05383	9.52756	0.1588	6.011	5.15873	8.79921	8.49185	0.96641	4.13334	13.9684	7.48421	4.49802	1.40579	0.41482	0.18509	9.71023	3.32795	2.22237	9.92214	1.66239	5.43347	1.97823	8.4765	6.2934	0.56335
ID1787	6.58609	11.0677	10.0947	2.42699	1.4245	3.65914	6.99601	3.73885	10.1898	7.17055	10.011	3.71848	1.94968	11.5063	3.7666	7.77443	0.80078	8.19689	0.46287	7.48472	5.27165	0.4936	-1.88477	5.42753	-0.16524	9.2839	-0.63071	6.79176	5.41289	9.10004	7.93689	0.26654	4.63978	14.2757	6.92357	4.72215	1.39949	0.35821	0.82498	12.1026	3.80685	6.01216	7.986	1.21973	5.2006	2.2135	7.87189	5.65534	0.53468
F9	12.4815	11.7647	9.20458	7.99586	0.99276	2.6557	6.9799	3.35211	10.0266	7.2791	9.38283	4.06669	2.62111	13.4963	1.23605	8.18603	3.70622	6.93114	0.39776	6.20129	5.38174	1.07553	-1.92647	8.86484	-0.21053	9.24241	-0.50354	6.85405	5.3206	7.6523	8.26584	1.2394	5.64568	13.2697	6.35899	6.92199	1.13029	0.42414	0.68799	10.9168	2.84787	4.01429	7.44416	1.08143	5.77247	1.89283	8.37596	6.18234	0.8144
P16-54669	7.25005	10.4934	11.6125	5.81666	2.48992	4.42089	7.66117	4.81215	9.91413	7.76215	10.4903	4.91183	1.32312	11.8672	5.09286	9.37683	1.2308	8.76611	1.87297	8.58595	4.56382	1.21432	-1.68073	5.3437	-0.28603	9.3325	1.09119	6.14419	7.52164	8.2003	10.1366	1.95799	4.08827	13.2358	7.07272	4.99619	1.83886	5.12594	3.85214	8.9859	4.074	4.82395	12.2738	2.18769	5.6283	3.16048	10.3442	7.19538	0.94575
P16-58653	6.27627	10.4975	10.5351	1.72968	1.3103	2.82203	6.88926	4.45011	9.55968	7.1428	9.89227	2.28249	2.35384	11.2731	2.57961	8.84607	2.05762	7.85397	1.37383	7.36714	4.40291	0.63035	-1.76401	5.20524	-0.08738	8.67131	-0.2528	5.4259	4.94006	9.02273	8.5002	0.82411	4.03387	13.2913	7.2424	5.0063	1.39671	2.98876	0.62004	11.7959	3.41224	1.45087	7.99829	1.31202	5.10107	1.59712	7.37915	5.93944	0.46136
09-840	6.57916	10.6213	10.8252	2.39232	1.13211	3.30819	7.03417	4.06058	9.73309	7.29568	9.62851	2.48158	1.90183	12.0262	3.30555	7.74607	1.30956	8.00149	0.2054	7.2166	4.37335	0.58589	-2.18477	5.34774	-0.66304	9.65294	0.14809	6.66073	5.14039	9.01013	9.11696	1.08245	3.89481	14.6221	7.18988	4.65863	1.23376	0.24759	0.52372	11.6035	3.40924	4.23516	9.33134	1.4371	5.10185	1.66574	7.87981	5.85782	0.5324
P16-70350	5.5226	10.6654	9.97391	1.40198	1.11647	2.37833	6.59828	4.56294	9.85292	7.00975	9.57253	3.23549	0.66995	11.0925	0.36193	8.40102	1.94402	8.18533	0.0408	7.28204	4.65257	0.28943	-1.99162	5.6956	-0.40641	8.31274	-0.39523	5.92816	4.98629	8.77063	7.14149	1.24963	4.63772	13.6808	6.18379	4.52757	1.09357	0.35944	0.36764	12.101	3.23669	3.1504	8.00786	0.73581	5.20218	0.81414	7.88252	5.63661	0.43261
P16-58933	6.1866	11.0571	8.74172	1.5974	1.09531	2.49929	6.74137	5.14422	9.94556	7.51646	9.1869	3.80422	1.4978	11.8461	3.76277	9.07083	3.02215	7.40172	0.28223	7.50984	5.3425	0.55527	-2.24005	8.03168	-0.71707	10.1629	-0.47472	6.07462	4.58455	8.51587	8.25451	0.61824	6.07361	14.6011	8.11579	6.13434	1.31373	3.26097	0.46881	7.93362	2.99284	1.05394	8.92438	1.023	5.23935	1.73232	8.51575	6.18237	0.49021
P16-62638	5.65923	10.6733	9.44454	2.44871	1.49919	3.06278	5.98382	3.19695	9.8532	7.17	9.3199	2.72311	1.60186	12.2437	2.15103	8.42497	2.032	7.70466	0.34451	7.74227	4.56295	0.34822	-1.05673	5.01857	-0.2805	8.65324	-0.16193	6.25908	4.67207	8.97692	8.37722	1.5557	4.05573	13.8414	6.71811	5.16971	1.40567	0.36926	0.4799	11.1079	3.16784	5.14118	8.49079	0.83894	5.17598	1.08031	7.62364	5.91765	0.32878
F6	8.06616	10.8258	10.732	4.23177	0.23426	2.94381	7.02398	4.30273	9.77923	7.61833	9.62148	3.72307	1.4137	10.9846	2.05385	8.14698	3.83366	7.37073	0.29059	7.396	4.41212	0.29945	-2.20665	7.4317	-0.50047	8.80179	-0.29103	7.03254	5.31241	8.99208	8.58483	0.8242	5.0027	12.7041	6.03094	7.17924	1.43908	0.24351	0.19803	11.9146	3.28597	3.52855	8.3287	1.20677	5.84485	1.25117	8.42304	6.19482	0.75307
P16-69846	5.60771	10.3828	10.426	1.15199	1.71082	2.34348	7.0146	4.23044	9.74506	7.04108	10.127	2.88214	0.78919	11.3838	0.6898	7.48129	1.41677	8.23912	-0.04129	5.10709	5.14933	0.57909	-2.45467	3.55247	-0.31279	8.69419	-0.32813	6.10859	5.35119	8.97083	7.21032	0.61197	3.43379	13.072	5.62082	4.8688	1.87187	0.31726	0.15128	10.034	3.28052	1.33913	8.62609	0.76979	5.64644	1.31329	8.82902	6.25299	0.61518
ID1280	6.59222	10.9885	9.76622	2.1642	1.13109	2.82586	7.32049	4.61801	9.49011	7.34338	9.8232	2.56783	1.88605	11.9393	1.81941	7.14877	1.92811	8.32935	0.34618	7.58428	4.58052	0.47399	-2.12308	6.06159	-0.08175	9.26481	-0.69817	6.99294	5.38059	9.22666	9.20654	0.74399	4.98634	13.8454	6.84891	5.39324	1.3901	0.39466	0.54324	10.7395	3.30616	3.15779	8.03595	1.4151	5.62594	1.64689	7.87256	6.15414	0.7738
P16-60201	5.06412	10.7066	10.261	3.24485	1.40288	2.39308	6.92541	3.73958	9.31691	7.25902	9.38565	2.24132	1.02786	11.5597	0.49882	8.20735	1.90396	7.84105	0.51531	6.42994	4.98733	0.09274	-2.11674	6.47425	-0.18293	8.67715	-0.53618	5.67133	4.28061	8.94422	7.67625	0.88523	5.57159	14.2208	6.39494	5.32802	1.03341	0.77763	0.38186	9.4684	3.17051	4.91638	8.16422	0.82919	5.26593	1.42098	7.84783	6.1571	0.41448
P16-60608	7.40547	11.044	11.0873	2.74015	1.19669	5.19129	7.35859	3.38029	9.2548	7.07819	10.4546	4.36096	1.76638	12.0194	5.96669	12.2636	1.63218	8.61769	-0.33991	10.7942	4.83612	0.25904	-2.24989	6.04906	-0.43288	10.3171	-0.8978	7.18364	6.33213	7.7894	10.0472	0.46094	4.11958	14.4231	8.10832	5.1988	1.60455	0.42825	0.35366	11.9238	3.93139	4.63886	9.71411	2.02668	5.62631	1.38697	9.69687	7.36135	0.75644
P16-62347	6.78613	11.7203	9.36021	3.78512	1.49333	2.7197	6.43968	5.88724	10.1845	8.36308	9.6965	3.85863	2.02838	12.0937	1.24289	7.97903	1.12568	8.32031	0.12619	7.99288	4.76056	0.78133	-2.0153	6.62015	0.14797	10.1107	-0.42466	6.51773	4.09034	9.48853	7.56361	0.5644	5.76866	14.5128	7.39761	5.53902	1.7143	0.50665	0.75896	10.3647	3.67496	6.44356	8.39553	1.02593	5.00953	1.97711	8.48256	6.02626	0.91239
CPID 8	6.05413	10.5836	9.38229	2.08375	0.71406	2.41882	6.58742	4.05895	9.79455	7.11767	9.19221	2.65153	1.16664	11.903	-0.36946	7.3329	2.55785	7.24531	0.21311	5.6123	4.888	0.62389	-1.99143	6.56816	-0.1711	8.76857	-0.13953	6.04427	3.5227	9.02226	7.89704	0.68841	5.37849	13.4847	6.20259	6.02365	1.39679	0.31456	0.43055	9.8169	2.95474	2.93072	7.50341	0.7153	5.22546	1.27051	8.07928	5.76872	0.60179
P16-55725	5.9853	12.4484	10.4095	2.43437	1.54607	2.42092	7.22029	5.65286	8.77537	7.97502	9.34969	3.98358	0.94482	11.8258	1.0769	7.46211	2.39684	7.91454	0.39229	6.57463	5.49842	0.7885	-2.06601	7.11911	-0.48237	9.80266	-1.01632	6.9112	5.59679	8.9451	7.94099	0.48261	5.99276	14.7689	7.47025	5.91212	1.40538	0.57646	0.47586	12.5506	3.1393	3.03246	9.47362	1.30289	5.69396	1.53888	8.08905	6.32394	0.49444
ID1564	7.62717	10.086	9.49185	1.70595	1.23655	1.80463	6.63324	3.66944	9.59198	7.4267	9.85012	2.85377	2.06828	12.0101	0.75322	7.14863	2.76929	8.24405	0.2069	5.12179	5.80321	0.22911	-2.2599	5.79856	-0.61571	8.95817	-0.55047	6.22906	4.4627	9.07205	8.34552	0.98816	4.40545	13.3712	6.40507	6.24467	1.46699	0.33746	0.32401	8.6499	3.19994	2.23101	7.91177	0.71618	5.42004	1.93931	7.96449	5.98015	0.61974
P16-57610	6.01652	10.9149	9.77216	1.85894	0.83552	1.87225	7.17302	3.89542	9.02383	7.52818	9.45543	1.94098	1.6662	11.5549	1.37135	7.12094	1.55081	8.11298	0.44876	7.75492	5.02776	0.14954	-2.0096	5.04587	-0.71779	9.1607	-0.16088	7.1454	5.94539	9.37636	8.52827	1.16606	3.54035	13.8057	6.39284	4.70159	1.48749	0.19561	0.60713	10.3197	2.89589	5.21051	8.87281	1.13971	5.67121	0.35252	8.53666	6.29907	0.50289
F5	7.89012	10.5182	10.7356	3.87894	0.73099	4.24945	7.4461	4.43437	9.92994	8.22336	9.72044	3.60888	1.52192	11.6731	1.31229	11.615	3.45272	8.41983	0.06445	10.6351	4.02597	0.48182	-2.24483	6.94955	-0.29465	9.59981	-0.71016	7.14968	6.80666	8.34205	9.64356	1.34447	4.05643	14.1245	7.55072	6.51347	1.05692	0.8527	0.41255	10.9771	3.15386	3.91621	10.198	1.95393	5.6702	0.26208	8.88068	6.95899	0.80791
P16-62215	6.20828	10.4127	10.208	1.99073	1.54899	2.46555	6.61814	4.31167	10.1571	7.15096	9.80682	1.61703	0.74049	11.4933	1.07196	7.66293	1.73043	7.60041	0.30176	5.99408	4.32319	1.31772	-2.37218	4.43414	-0.44555	9.04113	-0.51722	6.08216	5.28588	8.93312	7.77201	1.08114	3.75093	13.629	6.72327	4.47364	1.12035	0.2522	0.66765	11.0949	3.11979	3.19624	8.49778	1.09783	5.12866	-0.30139	7.46641	6.00825	0.69221
F4	12.9847	11.335	9.32835	7.41404	0.965	1.7895	7.10906	3.88107	9.69558	7.43636	9.7925	3.53721	0.89981	12.0052	1.32679	7.98349	3.84982	7.91683	0.22263	6.5786	4.22514	0.59877	-2.12498	8.83048	-0.48423	9.26886	-0.98548	6.51007	5.48228	9.22515	8.34699	0.48711	5.21512	13.4211	6.23649	6.85199	1.24881	1.07695	0.31445	9.38748	3.38709	3.27887	7.65797	0.96185	5.35578	1.10788	7.98594	6.31693	0.6006
P16-59335	6.18568	11.0604	11.3012	2.52563	1.20751	4.02517	6.82754	4.04916	10.0336	7.21389	9.63858	3.43346	2.01594	12.0489	1.69361	9.43439	2.35277	8.63363	0.44921	9.20248	5.68253	0.58019	-2.39581	5.17921	-0.26873	8.65699	-0.71877	7.4646	6.64338	8.65515	9.07436	0.95622	3.61576	13.173	6.80349	5.0519	1.36581	0.55305	0.42508	10.4957	3.65659	3.15143	11.1902	1.29923	5.17797	1.40773	8.55696	6.7975	0.42436
ID0364	6.49698	11.6891	9.36454	3.26293	1.47285	3.71279	6.41535	4.09437	9.81851	7.77828	9.60893	3.17125	0.92897	12.1375	0.1237	7.79014	2.46536	7.93194	0.39664	6.43414	4.40208	0.19633	-1.80913	6.37538	-0.08162	9.46585	-1.10669	6.55628	4.54759	8.31092	7.65023	0.79827	5.64416	14.3896	7.00153	6.50808	1.80475	0.75692	0.32032	12.9916	3.21445	8.25813	7.79647	0.93167	5.46761	1.61242	8.33494	5.95215	0.56198
P16-58934	6.34648	10.274	9.73495	2.7131	1.02553	3.44742	6.88918	3.78916	9.68181	7.20162	9.51748	3.7688	1.55373	11.43	4.89671	7.42789	1.70481	7.87972	0.18802	7.69252	4.12259	0.60987	-2.1583	5.78234	-0.48831	9.17194	-0.52045	6.06347	5.70425	9.30378	8.3816	0.98187	4.54113	14.4118	6.64232	5.17329	1.57341	0.22983	0.25925	11.434	3.4056	4.33567	8.96689	1.1576	5.78428	1.14746	8.60808	6.33342	0.44371
F2	8.57337	11.3303	9.88775	3.26134	0.84169	2.38902	7.1784	3.75975	8.86054	7.01598	9.51979	5.02826	2.25701	12.2167	4.59969	8.05391	3.01277	7.58612	0.03612	8.09922	5.96447	-0.22502	-2.0894	7.30848	-0.24694	9.02152	-0.15137	6.29024	5.55238	8.70658	8.56263	0.68836	4.57462	13.6795	7.2863	6.31895	0.98083	0.19233	0.2533	12.2438	3.52546	7.75978	8.23456	1.20013	5.81385	1.02769	7.25389	6.10366	0.50458
P17-61174	5.27276	11.1123	10.6255	3.02499	1.01172	2.42511	6.82206	3.43529	9.59634	6.93925	9.39859	3.91096	1.1452	12.5186	2.22528	8.24488	1.60419	7.98916	0.25081	6.95236	5.08004	0.515	-1.93864	6.17604	0.12303	8.64702	-0.33583	6.65754	5.5028	9.03658	9.43555	0.29101	5.46911	15.0401	7.21895	5.30526	1.24837	0.38535	0.47028	10.468	3.28563	3.76436	9.00759	0.9524	5.19528	1.6812	7.59641	5.97566	0.59101
HC004	5.80784	11.2435	9.57713	2.7078	1.52157	3.42817	6.6904	4.89053	9.80847	7.39232	9.68644	2.39767	1.44161	11.9104	0.45037	8.57602	0.57277	7.83572	0.50247	6.85375	4.75105	-0.14055	-2.15638	5.34672	-0.10053	8.75589	-0.5701	6.08889	4.89264	9.11383	8.00689	0.91629	4.49337	14.5991	6.64238	5.09018	2.49742	0.26856	0.46295	9.48342	3.14402	4.57452	8.91447	0.84257	5.48632	1.53056	8.25446	6.21436	0.43261
P16-57794	5.48275	11.5695	10.1473	2.0667	0.88643	2.01458	6.58015	4.75008	8.86603	7.32794	9.32084	4.60049	0.98498	11.8785	1.42333	6.9885	1.42494	7.96787	0.24344	6.93268	4.63344	0.58788	-2.37163	5.53228	0.15017	9.04982	-0.44356	6.12327	4.72952	8.91819	7.63396	0.63071	3.72871	14.4736	6.26289	5.1913	1.19496	0.31682	0.23829	10.6309	3.24916	5.13333	8.90907	0.79936	5.10938	1.27797	7.8089	5.88118	0.43906
CPID 11	6.26272	10.3746	9.96343	1.86658	1.44361	2.26202	6.85228	4.74615	9.71007	7.46648	9.58823	2.49013	1.33737	11.6257	0.70043	8.4089	2.10064	7.74267	0.51955	6.19704	4.45645	0.91343	-1.64972	6.0455	-0.2024	9.27967	-0.46161	6.24812	4.50293	9.26425	8.38703	0.87382	5.18476	14.1787	6.78702	6.00389	1.73683	1.52256	1.69348	11.8104	3.32089	4.68862	8.27428	0.94031	5.38955	1.44836	7.68729	6.18238	0.53545
P16-57088	5.36927	11.4032	10.033	1.90074	1.48076	2.53147	6.69518	4.30768	10.031	7.65759	9.56646	1.98366	1.17535	12.0148	0.21915	8.04764	2.18488	7.49354	0.38058	6.06385	4.48494	0.21918	-2.18723	6.26141	-0.19618	9.12876	-0.62628	6.43169	4.76048	7.7889	8.47065	1.11569	5.53218	14.5836	6.5784	5.68886	1.06488	1.24806	0.63211	10.8267	3.23526	5.85513	7.90451	0.58072	5.80911	2.3766	8.38265	6.13213	0.80312
ID1511	6.2771	10.7607	10.1498	4.3441	1.35181	3.75675	6.89784	4.63744	10.7306	7.01809	9.65759	4.67346	1.66976	11.7433	2.66239	8.75658	2.52052	8.40774	0.49758	9.35714	4.64854	0.63677	-1.9405	7.03226	0.09893	9.44221	0.14379	7.36035	5.21424	8.49619	8.93091	0.57594	5.03086	14.3818	6.45742	5.78802	1.90871	0.50756	0.53709	11.8006	3.0852	5.1609	10.6152	0.92517	5.19791	1.28578	8.43638	6.23082	0.53485
P17-66058	5.67668	10.9339	9.20036	2.26343	1.42811	2.34363	6.59714	3.87755	9.86577	7.3961	9.64974	4.0137	1.74527	11.4382	1.32166	7.918	3.53818	7.63023	-0.06656	6.2928	4.51031	2.94027	-2.26576	5.83501	-0.32787	8.42054	-0.79478	6.15551	4.01339	8.52547	7.72638	0.97574	4.27521	14.0839	6.76108	5.76639	1.49043	1.16967	0.53202	9.06419	3.06755	3.94727	8.93148	0.62613	5.35573	2.88222	8.49218	6.00971	0.35465
P17-66083	5.69483	10.4931	10.3853	2.37962	1.37848	3.09672	6.83097	4.53146	9.84055	7.56963	9.56982	3.05247	1.21913	12.0814	0.64395	8.24263	2.27384	7.95862	-0.23237	6.17336	4.59025	0.14466	-1.78915	6.05632	-0.43498	9.51579	-0.45463	7.05756	3.72456	9.25452	8.53518	0.95286	4.5671	14.5629	7.11125	5.77034	1.20068	1.31125	0.66793	13.0533	3.30763	3.48937	8.07799	1.0894	5.11283	1.72524	7.79239	6.1302	0.58514
P16-68217	5.89345	10.7061	10.1707	1.72085	0.84924	2.58536	6.87996	3.77089	9.30874	7.21152	9.45761	2.86549	0.65501	11.3775	1.95853	8.32207	1.0889	7.92627	-0.33573	8.078	5.18004	0.35314	-2.30781	5.9514	-0.08941	9.21755	-0.41664	6.54194	5.07374	9.03667	8.26569	0.80161	4.85522	13.1608	6.17813	4.66412	1.06786	0.39639	0.19941	9.47699	3.28214	4.1168	9.56873	1.23511	5.37333	1.45756	7.733	5.86728	0.47949
ID2195	6.00737	10.1357	8.27177	2.90711	1.28236	2.61567	6.76102	4.73673	10.2884	7.34341	9.88961	3.80206	1.14658	12.3846	0.47929	8.51623	1.65046	7.6027	0.15046	7.66894	4.57526	0.7663	-2.24222	4.52327	-0.10398	9.55281	-0.68922	6.56593	4.71231	9.35121	8.61691	0.28039	3.85373	15.2627	6.65138	4.94287	1.53854	0.33985	0.29968	11.1978	3.4173	3.25019	7.7069	1.07426	5.46586	0.48531	7.87465	6.2256	0.54885
P17-54664	5.90209	11.1285	10.1196	1.58604	1.22859	3.64229	6.91761	4.62517	10.1826	7.45982	10.0079	3.76007	2.25832	11.1177	1.67528	8.20956	2.4086	8.5288	0.20882	6.59818	5.64624	0.40944	-2.10391	5.93825	0.15307	9.29983	-0.2645	6.46517	5.38588	8.96023	7.81829	1.1438	4.21098	13.182	6.21748	4.58344	1.44555	3.20284	0.53239	11.6089	3.76188	4.27154	9.48717	1.05534	5.68581	1.45747	9.01597	6.18091	0.65169
F8	9.02005	11.6318	9.42388	5.36305	1.15799	2.58614	7.05813	4.60982	9.71386	7.57752	9.61402	3.82405	1.41926	11.8465	1.30504	7.31767	3.40677	7.67923	0.34587	7.1537	5.90946	0.72859	-1.92595	6.79144	0.05137	9.53493	-0.07243	7.07348	5.14949	8.9451	7.98343	0.46281	4.37379	13.4599	6.75782	6.26351	1.09962	0.38533	0.538	11.3575	3.52073	5.13708	7.72604	1.25345	5.4266	1.47737	8.16828	6.22922	0.90138
P17-67584	5.36573	10.7697	10.4847	2.49372	1.36292	2.4845	7.09052	5.00465	9.73422	8.04252	9.9546	2.68886	1.06339	11.7032	0.66867	8.2658	1.88333	8.07987	0.22263	6.39623	5.0566	0.78116	-1.93197	6.18126	-0.10526	9.50449	0.35862	5.50794	4.35488	9.04696	7.47556	1.59412	4.77755	14.5202	6.68119	5.36364	2.13944	0.50119	0.6489	10.7086	3.38071	3.85034	8.55258	0.61332	5.11492	1.0623	8.2075	6.2142	0.55597
P16-59836	6.22337	10.7222	9.71496	2.8476	1.91078	2.57666	6.85132	3.58315	9.81072	7.48688	9.91546	3.74582	1.3657	11.3789	0.43398	6.87035	2.15251	8.13242	0.67419	5.96579	5.37352	0.83706	-1.98309	6.2924	-0.1189	8.89176	-0.04847	6.76402	4.80308	8.86158	7.85808	1.17623	5.51141	13.4605	6.30877	6.24117	1.12163	0.35321	0.53888	11.7696	3.41535	7.16546	8.6408	1.21372	5.25203	1.5383	8.3157	6.04887	0.50264
P16-61194	5.53023	10.3669	10.6588	1.89704	1.31856	1.81722	7.05121	4.73648	9.77313	7.55502	9.81665	2.5457	2.13688	11.5678	1.28349	8.40256	4.57616	8.20428	1.46347	5.65438	4.43658	0.4628	-2.03268	5.99935	-0.33606	8.86153	0.04465	6.42343	4.72649	9.24145	8.23235	0.85203	4.71291	13.757	6.26059	5.87538	2.04519	0.47436	0.63634	9.68123	3.45874	3.49767	8.83325	1.4029	5.50763	0.87616	8.19456	6.49071	0.6386
F12	12.5734	12.0128	9.87839	8.78245	1.28212	4.13744	7.3537	3.86861	10.0877	7.82456	10.1547	4.21579	1.83097	12.7856	1.21726	8.68299	3.73191	8.11098	0.62052	6.90114	5.434	0.8402	-1.89433	8.44458	-0.14766	8.78032	0.33541	7.88431	5.2434	8.84712	9.65865	0.92178	4.53804	13.9148	6.80042	7.28441	1.46561	0.48519	0.69702	8.48034	3.70305	5.10247	8.90878	1.71142	5.69263	1.64496	8.97878	6.79097	0.65149
P16-66037	6.41708	11.1187	9.60138	1.92365	1.29244	2.37183	6.86045	5.10075	9.28291	7.20545	9.20929	2.99524	1.53686	11.8814	0.74278	7.09943	1.61876	7.69085	0.35944	5.97564	4.27458	0.61992	-2.00587	6.09788	0.10107	10.041	0.16394	5.47467	3.78631	8.20916	7.34355	0.26642	4.33557	13.3855	5.99335	5.27164	2.09414	3.88092	0.55053	11.1814	3.05777	6.12433	8.19891	0.96995	5.09202	0.88582	7.82647	5.69965	0.66132
HC003	5.82451	11.2137	10.6214	2.22776	1.1958	1.96915	6.99099	4.84852	9.02259	7.87514	9.88863	2.26823	1.26045	11.1041	0.83452	8.18891	2.25137	8.33869	0.48878	6.43596	4.48474	-0.04852	-2.03023	6.6923	-0.01767	9.62815	-0.08565	7.44073	4.56171	9.29081	7.73674	1.06572	4.98356	13.9207	6.56425	5.15348	1.96554	0.6905	0.31389	9.75652	3.16435	3.77827	8.29404	0.97323	5.63274	0.5011	7.78657	6.55834	0.6663
P17-55133	5.81408	10.6524	11.1299	2.31838	1.43965	2.89672	6.96214	4.4497	9.6669	7.51022	9.33933	2.55879	1.64582	10.8418	1.54615	8.63153	2.85727	7.56739	-0.03959	7.54363	4.51308	-0.13185	-1.94523	6.95865	-0.21052	8.87674	-0.26148	5.18272	4.51743	8.63668	7.81899	0.75942	4.76688	13.3565	7.17677	5.38823	0.94571	0.31091	0.50004	11.3633	3.20497	3.76024	7.55548	0.90321	5.22895	0.71063	8.49541	6.43798	0.44922
ID2184	5.2857	10.4733	9.56304	1.94115	1.50801	1.44641	6.12134	4.34623	9.10594	6.81978	9.14645	3.43565	1.92479	11.1512	1.13407	6.3674	1.36781	7.9099	0.05498	5.64411	4.45172	0.00367	-2.35213	5.37284	-0.34677	8.14921	-0.69233	4.7771	3.16943	8.75539	7.73549	0.49818	3.92056	13.2199	6.13234	4.01293	1.0947	2.71426	0.29423	10.9076	3.21646	4.72845	7.39505	0.59652	4.78	1.07158	7.94613	5.64223	0.63207
P16-66516	7.33396	10.5058	9.98803	1.9954	1.1804	2.78568	6.9247	3.48317	9.25836	7.35597	9.62809	2.49196	0.95244	11.1805	0.93669	7.26493	1.856	7.91662	0.15338	6.35334	4.88152	0.42529	-2.09176	6.05381	-0.15994	8.28723	-0.04218	6.60345	5.35395	8.72996	8.12874	0.39745	4.58034	13.5923	6.26392	5.46162	1.12259	1.46471	2.93789	11.6461	3.25176	5.71134	8.25476	0.65086	5.58652	1.22888	7.73521	5.70681	0.47754
P16-53447	6.1417	10.8139	11.4833	2.29343	1.20664	3.11328	6.95818	4.13033	9.84933	6.76311	9.74609	3.53204	1.2998	11.9145	2.79779	7.27027	1.1195	8.35054	0.39613	6.85715	5.31155	0.44787	-2.28741	4.02567	-0.33972	8.48246	-0.39743	6.50466	5.1333	8.9623	7.83867	0.27147	3.51523	13.3705	6.61334	3.96502	1.48796	0.34243	0.57317	9.75643	3.35102	5.18013	9.03347	1.48708	5.01106	1.48118	8.37259	6.06234	0.65605
P16-60366	5.49517	11.1783	9.65297	2.17472	1.46744	3.01125	6.77501	4.97145	9.98424	7.65144	9.60042	3.42938	1.30029	11.8353	0.42	7.72535	1.27967	6.77779	0.10932	7.38172	5.25857	0.38351	-2.01198	6.03132	-0.30967	8.51828	-0.53318	6.68162	4.88364	8.36502	7.94203	1.32744	4.79544	14.6213	7.26671	5.08395	1.16578	0.87545	0.44985	11.9094	3.28516	5.96803	9.5586	1.65988	6.00787	1.89742	7.96039	6.66628	0.47905
F14	5.86168	10.5679	9.1482	2.92089	0.92444	3.13233	6.83633	3.8101	9.23376	7.46842	9.86143	2.06795	1.14694	11.3597	4.16011	6.67758	4.17751	7.78691	0.28945	6.65492	5.01591	0.38956	-2.17191	6.04696	-0.56381	8.82371	-0.24673	6.85173	4.63045	9.03422	8.25006	0.28989	4.79546	13.2561	6.33442	6.24433	1.18633	0.13008	0.5578	10.396	3.19787	5.55704	8.12972	0.86666	5.29613	0.90954	7.90918	5.82155	0.45792
P16-64058	6.03158	10.3012	8.76734	2.24476	0.96681	2.56383	6.50787	3.6778	9.432	6.85979	9.58298	2.09578	1.36268	11.6522	1.12808	7.09261	1.83262	7.92175	0.00075	5.68872	4.61084	0.66965	-1.81509	5.1562	0.0772	9.06412	1.14614	6.14907	4.22124	8.94873	7.42377	0.95746	4.47883	13.6787	6.46127	4.80048	1.38159	0.58913	0.80245	10.9002	3.5634	3.68291	7.26284	0.79514	5.16185	2.18137	8.27618	5.68314	0.68992
HC006	9.25908	10.8616	10.4435	3.50145	1.04866	2.51291	7.15943	2.95621	9.81298	7.63008	9.85084	2.93358	1.40234	12.3599	1.38929	8.79697	2.8702	8.11467	0.50489	6.84421	5.14461	0.38175	-2.25088	6.58409	-0.42613	9.69917	-0.77423	7.16954	5.00501	8.69098	7.69285	0.91756	4.13541	14.7001	7.10833	6.94287	1.96492	1.36688	0.5619	10.1214	3.35186	7.34152	8.25636	1.3124	5.11764	1.41107	8.54755	6.12107	0.72659
P16-64045	5.68179	11.2628	9.45454	1.91304	1.31505	3.21373	6.77691	4.27818	9.18557	7.01518	9.40966	2.91827	0.86318	11.38	1.48044	7.11331	2.90915	8.23701	-0.11686	5.96686	4.30677	0.45655	-2.15728	6.07025	-0.12875	8.85354	-0.32339	5.79408	4.37212	9.0363	7.81255	0.55013	4.81469	13.4631	6.35538	5.403	1.12359	0.28969	0.33542	11.5404	3.12354	4.30083	8.91971	0.95263	5.40993	1.68298	8.27354	5.79885	0.4309
F15	6.16991	11.4731	11.4916	2.44723	0.1321	4.39996	7.30046	3.71731	10.4867	6.91592	9.85384	5.10947	1.14106	11.0422	0.73724	9.171	2.03006	7.8834	0.22564	8.41804	5.55904	0.55121	-1.3857	7.99373	-0.38893	9.58125	-0.59689	6.45994	6.50609	7.95176	10.6526	1.03866	5.72866	13.1726	4.72139	6.58834	1.04473	0.36229	0.22469	10.3465	3.46961	2.71353	9.62559	1.93074	5.71898	1.5557	9.65138	6.68833	0.80651
P17-66080	5.1635	10.7696	10.0702	1.64815	1.62962	1.8385	6.63297	3.58096	9.2466	7.27311	9.35192	2.564	1.6923	11.6416	0.17075	7.47512	2.31957	7.5293	0.94071	5.72281	4.96953	0.52854	-2.1017	6.17937	-0.21458	8.79638	0.03833	6.25399	4.75036	9.26082	7.89389	0.56531	5.28066	14.4287	6.63501	5.94018	1.60784	0.47663	0.35144	11.3821	3.33515	3.24524	8.03871	0.7675	5.22376	1.55081	7.54148	5.92938	0.47161
F3	10.5879	11.4252	10.1304	6.20845	0.21443	3.55883	7.35811	3.73075	10.2612	7.29094	9.91595	5.22675	3.08589	11.5241	2.52214	8.96126	3.21471	8.13105	0.18642	7.85609	5.37344	0.50879	-2.28271	9.07871	-0.07188	8.84578	-0.09858	7.21142	5.29241	8.98619	8.51552	0.73945	6.36213	14.2487	6.84324	7.38479	1.51169	0.19011	0.46834	10.7986	3.48326	2.43053	8.27475	1.07206	5.49069	1.14971	8.27575	6.34414	0.63333
P16-57803	6.06563	11.0024	10.8576	2.54491	1.39848	2.59528	6.97176	4.75353	9.42285	7.45656	9.57262	2.11821	1.12286	11.8882	0.68734	7.19947	1.84655	8.15914	0.84082	6.03964	4.98994	0.67387	-2.12035	6.06491	-0.20056	8.81511	-0.83122	6.24861	4.52183	9.08425	8.68218	0.87968	4.69099	13.7875	6.75906	5.47307	1.33622	0.44318	0.4749	10.8287	3.16946	4.06549	8.35186	1.13713	5.4096	1.10667	8.31645	6.58327	0.51691
ID0286-A	5.48676	10.2509	8.78087	1.48783	0.74444	2.20977	6.48323	5.31596	9.49085	7.3462	9.52109	2.96436	1.3594	10.9737	1.53629	8.23395	0.85431	8.06428	0.29991	6.25331	4.70729	0.48172	-1.89039	5.69463	-0.29374	9.01016	-0.09081	5.63962	3.99663	9.07747	7.93468	1.88095	5.06184	13.383	6.13755	3.99429	1.33183	1.00248	0.47591	12.6233	2.96125	1.75074	8.11605	0.91894	5.17376	1.54584	8.37498	6.54966	0.4293
P16-71521	5.85505	10.5598	8.84631	1.43452	1.39138	2.53667	6.46014	4.30407	9.79969	6.94623	9.46557	2.51308	1.38464	12.0774	1.52539	7.04248	1.20985	8.00668	0.28022	5.86633	4.7033	0.24785	-2.22486	5.32335	-0.56167	8.55843	-0.43825	6.4923	4.36718	8.82205	7.72126	0.80678	3.89266	13.6474	6.44877	4.65649	1.13778	0.87108	0.32601	9.79457	3.0629	4.97905	8.53355	1.14849	5.28517	1.9018	8.13854	6.39554	0.39697
CPID 1	6.09995	10.7722	9.70598	2.78457	1.06125	2.31187	6.98722	4.24557	9.56198	7.43928	9.68458	4.12699	1.28691	12.0433	0.73207	9.31162	2.37996	7.54534	0.2505	6.18593	4.41691	0.35937	-2.01298	6.33932	-0.05688	9.68012	-0.6724	7.03842	5.04816	8.5893	8.38056	1.27414	5.22609	14.9397	6.40481	6.06825	1.30095	0.42143	0.66695	12.5307	3.16344	4.44061	9.1756	1.28623	5.732	1.86854	7.63097	7.63992	0.47861
P17-60757	6.24129	11.704	10.0872	3.5436	1.53619	4.50784	7.57818	4.64254	9.9372	7.7035	9.66677	4.76236	2.17687	11.8398	4.17069	9.55198	1.71882	8.71641	0.15379	8.93657	5.46878	0.07888	-2.13011	6.17746	-0.52041	8.8648	-0.57339	6.90451	6.65693	8.95672	8.90325	0.58112	5.77434	15.2402	7.37455	5.45243	1.20641	0.50353	0.62024	11.1416	3.66821	4.28582	10.7033	1.76604	5.86522	1.64295	9.04549	6.69159	0.59968
P16-60455	5.95172	10.5259	10.6802	2.1944	1.02845	3.26428	7.15921	4.39845	9.11966	7.42106	9.27034	2.43487	1.62641	11.3877	2.06075	8.94839	2.28659	8.19736	-0.16746	8.96707	4.62077	0.27715	-2.29107	5.94146	-0.35918	9.41053	-0.39528	7.22553	6.57218	8.51506	9.60931	0.99956	4.27725	13.9581	6.98261	5.94632	1.27672	0.40091	0.37863	12.4163	2.85933	4.62365	9.40419	1.58273	5.43253	0.30946	7.7621	6.35192	0.57628
ID2196	7.14124	10.4972	9.49829	2.641	1.24876	3.24012	6.60759	4.49213	10.0273	7.17159	9.53739	4.27718	0.46331	11.8708	0.54934	7.51265	0.98522	7.91974	-0.1481	6.47809	5.01454	0.17388	-2.28219	5.55615	-0.69598	9.33704	-0.69701	6.94677	5.57233	8.53505	7.79707	0.88344	3.74927	13.9118	6.376	4.55332	1.28454	0.43245	0.27668	11.0136	3.49741	5.22936	8.74132	1.1969	5.53018	1.37711	8.72852	6.0274	0.34883
F1	11.2914	11.584	10.3957	6.39046	0.68678	3.18226	7.68673	3.69767	9.50139	7.63058	9.98591	3.17792	1.60458	12.3321	1.65377	9.2732	3.67069	8.19301	0.43344	7.85964	6.30314	0.92585	-1.96753	8.50858	-0.66303	9.13833	-0.56308	6.61889	6.84244	9.10914	9.48244	1.0827	5.43974	14.4772	7.04826	7.40467	1.36948	0.37236	0.5538	10.1873	3.71839	2.80606	8.26061	1.70121	5.78382	1.47375	8.6574	6.92209	0.63519
P16-63827	4.9449	10.2449	10.8837	2.74063	0.61183	3.42887	7.22758	5.39226	9.68709	7.01435	9.51752	4.46475	1.17949	11.5105	4.27544	8.8351	1.56341	7.8633	0.75285	8.27879	4.96917	0.92446	-1.57279	6.00406	0.01243	9.39539	-0.25781	6.83753	7.34027	8.83793	9.29623	1.1713	4.23846	14.8884	6.79346	5.73039	1.6677	1.26956	0.25121	9.77516	2.96366	3.0178	11.1294	1.41142	5.77242	1.93676	7.97927	6.62343	0.66082
ID2159	6.37334	11.622	10.9436	2.00827	1.19074	2.94462	7.40551	4.54399	10.106	8.23863	10.1536	4.50817	0.95207	11.6215	0.67537	7.01933	1.63424	8.23709	0.24939	5.89238	4.48685	0.26527	-1.66861	6.28067	-0.10216	9.0388	-0.74453	7.03787	5.55141	9.49841	8.73849	0.80362	4.51421	14.2776	6.88769	5.07001	1.63378	0.39818	0.33905	11.2111	3.60713	5.84457	7.63878	1.19561	6.04009	1.47054	7.88851	6.41196	0.79907
P16-71016	6.13906	10.7343	9.31992	1.80469	0.91256	1.96777	6.68484	4.58245	9.40167	7.33389	9.92124	2.43914	1.76937	11.2158	0.87932	7.70298	1.58959	8.20428	-0.00957	6.29801	4.92023	0.36998	-1.74573	4.98951	-0.11092	8.71485	0.00826	6.37277	4.79587	8.8759	7.94167	1.02144	3.88244	13.0704	5.7125	5.50824	1.83643	0.30201	0.31422	10.1411	3.19031	3.24053	8.64291	0.98439	5.74088	1.56286	8.47309	6.0123	0.64989
F16	6.79367	11.1226	9.92634	2.72286	1.28818	1.92505	7.04184	3.84807	9.84635	7.32476	9.48858	2.92107	0.7776	11.6035	0.05545	7.49326	3.06981	7.4365	0.26764	5.3266	4.67943	0.52296	-1.72097	6.87845	0.0908	8.98296	-0.45329	6.35743	5.21391	9.00494	8.28383	0.4996	4.77385	13.7192	6.07259	6.67119	1.40413	0.28828	0.57853	11.4737	3.03556	4.7069	8.06133	0.54	5.32954	1.27464	8.17592	5.96443	0.56796
P17-57556	6.17069	12.1156	10.4818	3.28165	1.08215	2.8614	7.47861	4.89639	9.75268	7.55662	9.50262	4.99091	1.28927	12.1014	3.73742	9.06358	2.73399	8.01598	0.28552	8.36363	5.49381	0.59387	-1.67766	6.12359	-0.29816	9.40367	-0.69571	7.22424	5.92862	9.09721	8.37391	0.64957	4.82034	14.9549	7.35327	5.52571	2.02091	0.41157	0.62972	12.3902	3.19898	3.79125	8.97967	1.44848	5.57933	1.43049	8.61214	6.26562	0.50002
HC005	6.61247	10.3858	10.0549	2.87111	0.98357	1.92881	6.68323	3.06316	9.44254	7.33489	9.56533	1.28301	0.79694	12.0094	0.16418	8.03466	1.58653	7.85581	-0.20935	7.78948	4.86194	0.01211	-1.52445	5.13319	-0.47054	9.31751	-0.65541	6.37138	4.59256	8.44913	7.26936	1.10962	3.96086	14.2642	7.1289	5.59289	1.28859	1.03614	0.45778	9.80314	3.19568	5.08461	7.62008	1.10882	4.81488	0.89475	8.17293	5.84423	0.22501
P16-67699	5.51547	10.1268	8.91584	1.44803	0.61205	2.5002	6.45493	3.96075	10.0254	6.94293	8.81667	2.2641	0.85084	11.3807	0.77411	7.25201	1.68288	6.96063	0.77466	5.47045	4.70396	-0.22274	-1.81965	5.70728	-0.22151	9.16731	-0.5536	6.11973	4.39009	8.63171	8.21215	0.39979	4.11442	13.7032	6.1012	4.95029	0.89853	1.63954	-0.0982	10.2149	2.96248	5.13478	7.51628	0.73524	5.86915	1.56609	8.20472	5.68903	0.3121
ID1419	5.40574	10.0948	10.3563	1.73959	0.71423	2.8381	6.96954	3.73941	8.78859	6.91771	9.17647	2.65107	0.77125	10.642	2.92422	7.38332	0.52551	7.13324	-0.25802	6.42354	4.48786	0.22225	-1.92502	5.92282	-0.27253	9.03301	-1.02213	5.46379	6.17565	9.06447	8.64176	0.43019	4.5763	13.4549	6.07179	4.88768	0.99644	0.1479	0.25686	10.1538	3.12252	6.60916	8.12095	0.71274	4.86455	1.32966	7.56674	5.39412	0.17586
P16-66468	5.8782	10.4929	8.54915	0.98375	1.3395	1.83862	6.54671	4.35801	9.68671	7.09022	9.26423	1.42553	4.05758	11.495	2.73697	6.53624	1.4075	8.05457	0.1744	6.61118	4.16497	0.30119	-1.25951	5.79898	-0.48254	8.40358	-1.13293	5.90912	4.15173	9.00958	7.45166	0.50915	4.51829	14.1558	6.24441	4.05631	1.14933	0.3574	0.54345	11.2586	3.27977	5.51852	7.42015	0.88974	5.30168	1.1975	7.15855	6.23218	0.37204
P17-66079	4.89521	10.4912	9.22533	2.01225	0.80368	1.99329	6.33136	3.73061	9.1256	6.82826	9.25887	2.36638	1.02679	10.4279	0.34451	6.5851	1.5247	7.71546	-0.11498	5.01241	3.7955	0.48186	-1.9467	5.78964	-0.80988	8.20521	-1.35768	6.30667	3.83172	8.51719	7.21504	1.22195	4.45589	12.9374	5.84521	5.49158	0.98865	0.89077	0.24599	9.91269	2.80554	3.53102	7.85198	0.16081	5.03975	1.33873	7.16278	5.53244	-0.10726
P17-54182	5.56964	10.0547	10.4042	1.24367	0.72465	1.74165	6.47779	3.30794	9.08905	6.95197	9.35473	3.97982	0.72564	12.0101	0.8803	7.27711	2.02621	7.67438	0.27554	6.50958	4.77633	0.38614	-1.75924	4.9579	-0.21987	8.81327	-0.66581	6.27459	4.77379	9.14806	7.80515	-0.10685	4.25965	14.7414	6.7024	4.74416	0.48735	0.08026	0.33154	10.5439	2.89099	3.31532	8.95894	0.7257	5.21172	0.42355	7.37151	5.83632	0.01629
P16-64248	5.31628	10.2929	11.0242	2.38232	1.05533	3.13511	7.17673	3.73401	9.46032	6.71888	9.42743	3.69483	1.34807	11.0639	2.84783	8.00026	1.33219	8.20543	0.14889	7.25333	4.76397	0.28499	-1.52079	6.29521	-0.25125	7.87487	-0.87127	6.41703	6.17317	8.66616	8.49912	0.15065	4.23369	13.1313	6.78311	4.97693	1.5002	0.42825	0.48914	7.98934	3.31816	3.1315	8.40872	1.113	5.25417	0.54721	8.12955	6.18135	0.4926
P16-62697	7.30592	12.5097	10.8788	2.81601	1.88874	3.17736	7.206	4.62811	10.0101	7.47525	9.79385	3.17512	1.8448	12.2904	1.07912	9.8048	1.7406	8.35121	0.08334	7.57326	5.59031	0.57879	-1.73447	6.17344	-0.48384	10.5969	-0.29485	7.38012	5.62509	9.44266	7.39728	0.80247	4.56648	14.8478	7.79022	5.25968	1.20855	0.7058	0.82834	11.8697	3.36241	3.37693	7.90772	1.02949	5.37262	1.96451	8.85306	6.04404	0.28918
F11	8.52787	11.5829	11.3995	3.82135	1.36493	2.65023	7.8097	3.68353	9.29964	7.72891	9.9831	2.33712	1.00916	10.7931	1.17821	8.84632	3.80213	8.08504	0.17328	7.34292	4.84706	1.00253	-1.52348	8.02117	-0.12247	8.63729	0.02683	6.8218	6.83951	9.63178	9.18308	1.29861	5.45065	12.4416	5.99658	7.09971	0.88203	0.38731	0.46031	10.3672	3.57572	3.63376	8.57127	1.49579	5.74923	1.07695	8.12109	6.63755	0.7449
P17-51135	6.20832	10.2672	10.26	1.52081	1.11139	3.26868	6.9784	2.87012	9.43885	7.23736	9.73228	5.95357	1.09332	11.9897	2.40601	8.35119	1.9564	8.1539	0.57455	7.17006	4.25027	0.46042	-1.69833	5.1888	-0.18157	9.05276	-0.23377	6.72844	5.70208	8.92597	8.62492	0.37309	4.43853	14.4183	6.29135	5.38483	1.1306	0.38993	0.32902	10.7833	3.45983	4.09168	8.90371	1.22848	5.41522	1.37894	8.00353	6.17898	0.49325
F13	8.43117	11.3707	8.93292	4.04854	1.378	2.77299	7.05836	4.7847	10.1884	7.80695	10.1055	3.68973	1.15402	12.0173	1.60172	8.40443	3.42916	7.91366	0.51424	6.72919	5.91246	0.67306	-1.11345	7.71289	-0.21802	9.44091	0.28031	7.82187	5.48467	9.19794	8.37829	0.994	5.56627	13.9	7.1216	6.4802	1.94271	0.4459	0.90646	11.2255	3.17006	3.58553	8.13583	1.49834	5.79678	1.4887	7.65796	6.11616	0.90489
P17-66085	6.09493	10.5155	8.79549	2.39704	2.08316	2.46443	7.0909	3.65804	9.77747	7.57004	9.78609	2.28432	1.17957	12.0407	1.4181	6.38125	2.71793	8.24694	0.18066	5.86933	5.42642	0.84841	-1.54568	5.56837	0.32875	8.98635	0.38903	6.3868	4.93932	9.34767	7.86636	1.49728	4.54673	14.3721	7.3545	6.555	1.88564	3.46046	0.687	11.056	3.49534	2.16233	8.89072	1.49134	5.4815	1.32288	7.90658	6.08272	0.64668
P16-65912	5.81078	11.2597	10.3677	1.93972	1.24451	2.39894	6.80386	4.07904	9.47353	7.50683	9.6026	3.23126	1.39506	11.3267	1.07167	7.95454	2.65923	8.1048	-0.02953	7.90668	4.1236	2.89921	-1.36508	6.12641	-0.45961	8.74391	0.73596	6.28188	4.16676	9.09908	8.29747	0.89657	4.23691	13.5549	6.10674	5.6316	1.01622	1.05336	0.498	12.8304	3.41734	4.79663	8.32662	1.04999	5.31039	1.19477	8.0168	6.0499	0.55836
P17-66081	5.74484	10.8911	9.87907	1.78967	1.38388	2.65077	7.25657	3.53334	9.56051	7.43355	9.57285	1.88507	0.79175	11.6503	1.13611	7.60639	2.22338	7.83877	0.14528	6.70601	4.96272	0.67739	-1.32645	4.81722	0.07039	9.0303	0.16709	6.67002	5.63347	9.44885	8.21521	0.69819	3.93868	13.7562	6.93292	5.47242	1.82368	0.50234	0.69567	9.48541	3.39173	3.3202	8.42424	1.15229	5.84736	1.536	8.15165	5.79772	0.58884
F7	5.89952	10.4142	11.7274	2.04633	1.37124	4.44506	7.37707	4.35813	9.84931	7.15577	10.0625	3.88415	0.81572	11.5269	2.56334	8.80825	1.92332	7.5783	0.49112	8.43983	5.33284	0.83409	-1.30131	4.72887	0.04158	9.39945	-0.18649	6.23222	6.68884	8.95491	9.71006	1.22432	4.07088	13.9776	6.6377	4.28962	1.41635	0.85079	0.4065	11.5864	3.35163	5.55377	10.1556	1.90137	5.8437	0.88888	7.75746	6.48367	0.61767
P17-52494	6.73139	11.2437	10.4054	2.18916	2.04966	3.05199	6.77328	4.64333	11.0043	7.67354	9.8764	4.61914	1.95288	11.4306	0.9884	7.25061	2.14892	7.91146	0.36274	7.20144	4.64286	0.24247	-1.41321	6.90441	-0.08508	9.11419	0.15787	7.4892	5.51841	8.9184	8.85658	1.15713	5.90409	13.5253	6.52737	5.96125	1.27658	4.32584	0.69602	9.48277	3.18235	4.89362	8.99984	1.63715	5.70985	1.33213	8.53291	6.40601	0.54683
P16-66944	6.81578	10.1335	8.67943	4.99701	0.98549	2.67376	7.18202	5.88154	9.43531	7.58332	10.173	3.16186	1.6446	12.5929	1.84886	10.3444	3.13913	8.06067	0.12395	8.17475	5.20689	0.7928	-1.26327	5.99209	0.20663	9.77621	-0.39405	6.41362	4.7868	8.87184	8.10042	1.07378	5.37214	16.873	7.09512	5.74371	1.59926	0.67425	0.49195	10.0613	3.64527	2.08825	9.71218	1.33534	5.86707	1.73269	7.84196	6.48916	0.81216
LOD	-0.42043	0.47859	0.07329	0.54162	0.71669	-1.03259	0.66796	0.34153	0.22883	0.18253	0.39824	0.0832	0.47543	-0.26319	-0.03938	0.28618	-0.04436	-0.21471	0.00247	0.25406	-1.96646	0.55418	0.05098	-0.18443	0.42432	0.43856	-0.0995	-0.01205	-0.29313	0.175	-0.40992	0.52125	0.05123	1.45109	0.1904	0.28016	0.62978	0.03571	0.16015	-0.03461	0.22378	0.65046	0.30936	-0.09933	0.25489	1.89221	0.27789	1.47092	0.22146
Missing Data freq.	0	0	0	0	0.1	0	0	0	0	0	0	0	0.01111	0	0.01111	0	0	0	0.17778	0	0	0.56667	1	0	1	0	0.73333	0	0	0	0	0.21111	0	0	0	0	0.01111	0	0.02222	0	0	0	0	0	0	0.83333	0	0	0.03333
[truncated: 43 more columns]
